# Supplementary material for: Genomic Scan of Male Fertility Restoration Genes in a ‘Gülzow’ Type Hybrid Breeding System of Rye (Secale cereale L.)
Source: Int J Mol Sci. 2021 Aug 27;22(17):9277. doi: 10.3390/ijms22179277 (PMC8431178; doi:10.3390/ijms22179277)
Supplement: Supplementary file 1 [file ijms-22-09277-s001.zip]

Archive with 11 entries (11 files):
- Supplementary material/Figure S1.png
- Supplementary material/Figure S2.png
- Supplementary material/Table S1.xlsx
- Supplementary material/Table S2.xlsx
- Supplementary material/Table S3.xlsx
- Supplementary material/Table S4.xlsx
- Supplementary material/Table S5.xlsx
- Supplementary material/Table S6.xlsx
- Supplementary material/Table S7.xlsx
- Supplementary material/Table S8.xlsx
- Supplementary material/Table S9.xlsx
