# Supplementary material for: Genomic Scan of Male Fertility Restoration Genes in a ‘Gülzow’ Type Hybrid Breeding System of Rye (Secale cereale L.)
Source: Int J Mol Sci. 2021 Aug 27;22(17):9277. doi: 10.3390/ijms22179277 (PMC8431178; doi:10.3390/ijms22179277)
Supplement: Supplementary file 1 [file ijms-22-09277-s001.zip › Supplementary material/Table S1.xlsx]

## Sheet: Table S1
Table S1 Chromosomal distribution and polymorphism information content (PIC) of informative nucleotide polymorphism (SNP) markers deriving from three genotyping platforms on Nordic Seed hybrid rye (Secale cereale L.) elite breeding germplasm (20K, 600K) and F2 biparental mapping population (30K).
Genotyping platform	20K	30K	600K
lines	365	181	180
Chromosome	Markers
1R	590	332	33854
2R	711	395	33698
3R	631	386	31493
4R	515	299	32555
5R	669	374	37073
6R	516	322	36872
7R	528	340	38918
Unknown	259	1045	16943
Total	4419	3493	261406
PIC	0.26	0.34	0.23
