# Supplementary material for: Genomic Scan of Male Fertility Restoration Genes in a ‘Gülzow’ Type Hybrid Breeding System of Rye (Secale cereale L.)
Source: Int J Mol Sci. 2021 Aug 27;22(17):9277. doi: 10.3390/ijms22179277 (PMC8431178; doi:10.3390/ijms22179277)
Supplement: Supplementary file 1 [file ijms-22-09277-s001.zip › Supplementary material/Table S2.xlsx]

## Sheet: Table S2
Table S2: Top associated SNP markers in case control GWAS on Nordic Seed hybrid rye (Secale cereale L.) elite breeding germplasm (n=365) using 4419 informative SNP markers from a 20K array
marker_id	Chromosome	Position (Mbp)	-log10(p)	F_st	-log10(p) Biparental Mapping Population (30K, n = 181)	-log10(p) Case Control (600K, n = 180)
c9229_3272	3R	656.974	7.96064	0.931764	1.67917	3.8701
c9041_959	3R	659.474	10.5888	0.983436	0.935653	13.1303
c9041_915	3R	659.474	10.5888	0.983436	0.935653	13.1303
AX_99687383	3R	724.454	15.8678	0.961807	2.34358	22.5681
AX_99754750	3R	724.455	15.8678	0.961807	1.6968	22.5681
c10717_796	3R	726.608	13.9608	0.961807	2.34358	22.5681
c12145_1411	3R	728.039	6.91149	0.950893	1.87657	NA
c11210_1125	3R	745.441	19.0842	0.988906	2.12731	4.96435
AX_99878275	4R	884.68	5.42717	0.983354	0.479782	NA
