# Supplementary material for: Genomic Scan of Male Fertility Restoration Genes in a ‘Gülzow’ Type Hybrid Breeding System of Rye (Secale cereale L.)
Source: Int J Mol Sci. 2021 Aug 27;22(17):9277. doi: 10.3390/ijms22179277 (PMC8431178; doi:10.3390/ijms22179277)
Supplement: Supplementary file 1 [file ijms-22-09277-s001.zip › Supplementary material/Table S3.xlsx]

## Sheet: 1R
Table S3: Top associated SNP markers on 1R in case control GWAS on Nordic Seed hybrid rye (Secale cereale L.) elite breeding germplasm (n = 180) using 33854 informative SNP markers from a 600K array
marker_id	Chromosome	Position (Mbp)	-log10(p)	F_st
AX_99538264	chr1R	49.29	27.066	1
AX_99581730	chr1R	53.6168	16.3304	0.977666
AX_99491929	chr1R	58.0241	15.546	0.492909
AX_99341766	chr1R	58.0252	13.3412	0.983184
AX_99283123	chr1R	58.1539	9.37129	0.483516
AX_99402257	chr1R	58.2609	13.3412	0.983184
AX_99280775	chr1R	58.2755	13.3412	0.983184
AX_99600640	chr1R	58.3411	13.3412	0.983184
AX_99447711	chr1R	58.3414	13.3412	0.983184
AX_99770645	chr1R	58.4316	14.4877	0.490289
AX_99386733	chr1R	58.4322	27.066	0.494505
AX_99274479	chr1R	58.4677	19.509	0.98883
AX_99814415	chr1R	58.4703	19.509	0.98883
AX_99456630	chr1R	60.2587	6.70815	0.977479
AX_99461936	chr1R	60.3083	7.33073	0.977603
AX_99714120	chr1R	60.3139	7.33073	0.977603
AX_99557283	chr1R	60.3141	7.33073	0.977603
AX_99634584	chr1R	60.9852	7.33073	0.983088
AX_99564432	chr1R	60.9852	7.33073	0.977603
AX_99518631	chr1R	61.6474	8.79313	0.492909
AX_99404533	chr1R	90.392	8.5588	0.966317
AX_99551831	chr1R	95.9183	7.01612	0.0649574
AX_99660052	chr1R	374.779	8.61918	0.00513594
AX_99351483	chr1R	378.231	9.01253	-0.000243052
AX_99239066	chr1R	378.232	9.01253	-0.000243052
AX_99326486	chr1R	379.569	9.01253	-0.000243052
AX_99410819	chr1R	406.806	9.01253	-0.000243052
AX_99269848	chr1R	441.253	9.01253	-0.000243052
AX_99281985	chr1R	567.292	6.79665	0.943954
AX_99834444	chr1R	567.339	6.79665	0.943954
AX_99350944	chr1R	567.339	6.79665	0.943954
AX_99338533	chr1R	567.341	6.79665	0.943954
AX_99564924	chr1R	567.341	6.79665	0.943954
AX_99545458	chr1R	567.448	6.79665	0.943954
AX_99745848	chr1R	567.64	6.79665	0.943954
AX_99493123	chr1R	567.728	6.79665	0.943954
AX_99495701	chr1R	567.825	6.79665	0.943954
AX_99647988	chr1R	567.826	6.79665	0.943954
AX_99855225	chr1R	567.826	6.79665	0.943954
AX_99835265	chr1R	567.829	6.79665	0.943954
AX_99733197	chr1R	567.911	6.79665	0.943954
AX_99455997	chr1R	567.955	6.79665	0.943954

## Sheet: 2R
Table S3: Top associated SNP markers on 2R in case control GWAS on Nordic Seed hybrid rye (Secale cereale L.) elite breeding germplasm (n=180) using 33698 informative SNP markers from a 600K array
marker_id	Chromosome	Position (Mbp)	-log10(p)	F_st
AX_99451538	chr2R	2.81932	9.01253	-0.000243052
AX_99312175	chr2R	3.72557	9.01253	-0.000486163
AX_99398458	chr2R	5.51885	9.01253	-0.000243052
AX_99677644	chr2R	21.7341	9.01253	-0.000486163
AX_99432159	chr2R	95.6227	9.01253	-0.000243052
AX_99734095	chr2R	856.966	8.99995	0.966317
AX_99516970	chr2R	856.994	8.99995	0.966317
AX_99645189	chr2R	920.256	7.01157	0.00528174
AX_99809458	chr2R	920.338	7.01366	0.00513594
AX_99358081	chr2R	920.344	7.01366	0.00513594
AX_99544646	chr2R	920.979	7.52174	0.0167813

## Sheet: 3R
Table S3: Top associated SNP markers on 3R in case control GWAS on Nordic Seed hybrid rye (Secale cereale L.) elite breeding germplasm (n=180) using 31493 informative SNP markers from a 600K array
marker_id	Chromosome	Position (Mbp)	-log10(p)	F_st
AX_99305232	chr3R	24.0915	9.01253	-0.000243052
AX_99679162	chr3R	63.8957	6.91907	0.0346236
AX_99604002	chr3R	63.8958	6.91907	0.0346236
AX_99525775	chr3R	68.0201	9.01253	-0.000243052
AX_99422996	chr3R	68.0992	9.01253	-0.000243052
AX_99368933	chr3R	69.0571	9.01253	-0.000486163
AX_99482543	chr3R	69.0578	9.01253	-0.000243052
AX_99829422	chr3R	69.3204	9.01253	-0.000243052
AX_99830583	chr3R	70.0561	9.01253	-0.000486163
AX_99539469	chr3R	70.0884	7.8413	0.826604
AX_99474083	chr3R	80.3585	7.6179	-0.00025117
AX_99484974	chr3R	80.4311	6.86947	0.384913
AX_99379705	chr3R	80.7418	27.066	1
AX_99747984	chr3R	85.3686	7.58132	0.0366908
AX_99766358	chr3R	86.5762	7.37056	0.0067677
AX_99270618	chr3R	86.5763	7.37056	0.0067677
AX_99477987	chr3R	115.222	7.43458	0.781257
AX_99466158	chr3R	192.567	7.69261	0.472657
AX_99630136	chr3R	192.791	12.9859	0.498775
AX_99455243	chr3R	213.637	7.69261	0.473934
AX_99703447	chr3R	220.074	7.80434	0.456973
AX_99612318	chr3R	225.061	7.75552	0.472657
AX_99803502	chr3R	245.745	6.80965	0.457892
AX_99736382	chr3R	282.014	9.72351	0.486214
AX_99606504	chr3R	324.121	9.72351	0.483516
AX_99541458	chr3R	462.348	9.4618	0.482004
AX_99566067	chr3R	656.978	7.21222	0.943954
AX_99762940	chr3R	659.474	13.1303	0.994413
AX_99846319	chr3R	676.939	7.00547	0.831201
AX_99347103	chr3R	676.94	7.8328	0.832366
AX_99399900	chr3R	680.17	6.77212	0.832143
AX_99720368	chr3R	710.589	18.2124	0.98883
AX_99827026	chr3R	710.616	18.2124	0.98883
AX_99286183	chr3R	710.619	18.2124	0.98883
AX_99798858	chr3R	710.62	11.96	0.988768
AX_99313741	chr3R	710.693	16.2038	0.983247
AX_99664002	chr3R	710.72	9.23701	0.483516
AX_99272864	chr3R	710.831	7.63626	0.482004
AX_99531498	chr3R	710.899	9.38018	0.502825
AX_99442732	chr3R	710.904	7.89131	0.482004
AX_99617651	chr3R	710.918	11.4399	0.977603
AX_99641940	chr3R	711.248	8.04367	0.915984
AX_99774143	chr3R	711.251	8.04367	0.915984
AX_99350268	chr3R	711.251	8.04367	0.915984
AX_99781463	chr3R	711.275	6.87718	0.915474
AX_99639022	chr3R	711.334	8.04367	0.915984
AX_99346426	chr3R	713.556	11.4483	0.932748
AX_99359994	chr3R	713.566	10.7503	0.927181
AX_99876942	chr3R	713.566	10.7503	0.927181
AX_99713514	chr3R	713.569	10.7503	0.927181
AX_99411304	chr3R	713.57	10.7503	0.927181
AX_99346077	chr3R	713.984	7.30379	0.915917
AX_99499655	chr3R	714.212	10.7503	0.927181
AX_99629902	chr3R	714.212	10.7503	0.932346
AX_99887652	chr3R	714.437	10.7503	0.927181
AX_99321391	chr3R	714.464	7.36958	0.463897
AX_99580136	chr3R	714.483	7.56394	0.430487
AX_99605693	chr3R	714.513	8.44605	0.921548
AX_99789556	chr3R	714.516	7.06826	0.91049
AX_99365898	chr3R	714.516	10.7503	0.927181
AX_99342021	chr3R	714.516	10.7503	0.927181
AX_99225073	chr3R	714.516	10.7503	0.932346
AX_99831456	chr3R	714.516	10.7503	0.927181
AX_99570477	chr3R	714.517	10.7503	0.927181
AX_99743628	chr3R	714.517	10.7503	0.932346
AX_99776555	chr3R	714.543	10.7503	0.927181
AX_99242067	chr3R	714.688	10.7503	0.927181
AX_99497821	chr3R	714.696	11.4483	0.932748
AX_99685541	chr3R	714.697	11.4483	0.932748
AX_99862884	chr3R	714.699	11.4483	0.932748
AX_99882387	chr3R	714.747	9.03335	0.440839
AX_99723110	chr3R	714.93	11.4483	0.932748
AX_99451480	chr3R	714.932	11.4483	0.932748
AX_99498418	chr3R	714.932	11.4483	0.932748
AX_99574986	chr3R	715.07	11.4483	0.932748
AX_99446301	chr3R	715.351	11.4483	0.932748
AX_99709710	chr3R	715.355	11.4483	0.932748
AX_99772957	chr3R	715.356	11.4483	0.932748
AX_99600033	chr3R	715.358	11.4483	0.932748
AX_99447931	chr3R	715.358	11.4483	0.932748
AX_99365024	chr3R	715.358	11.4483	0.932748
AX_99356247	chr3R	715.36	22.5681	0.994414
AX_99470946	chr3R	715.364	22.5681	0.994414
AX_99849410	chr3R	715.364	7.97571	0.949526
AX_99647539	chr3R	715.365	11.4483	0.932748
AX_99239991	chr3R	715.437	7.56394	0.430487
AX_99703213	chr3R	715.443	11.4483	0.932748
AX_99570395	chr3R	715.447	11.4483	0.932748
AX_99837857	chr3R	715.457	11.4483	0.932748
AX_99296326	chr3R	715.457	11.4483	0.932748
AX_99385535	chr3R	715.457	11.4483	0.932748
AX_99560697	chr3R	715.457	11.4483	0.932748
AX_99654712	chr3R	715.803	6.9706	0.821067
AX_99427835	chr3R	717.985	14.141	0.988765
AX_99782404	chr3R	718.156	15.0134	0.494503
AX_99701305	chr3R	718.157	19.2361	0.994383
AX_99413975	chr3R	718.157	22.5681	1
AX_99380251	chr3R	718.157	15.0134	0.988767
AX_99583399	chr3R	718.158	22.5681	0.994414
AX_99769671	chr3R	718.159	19.2361	1
AX_99716504	chr3R	718.159	22.5681	0.994414
AX_99739322	chr3R	718.16	22.5681	0.994414
AX_99777094	chr3R	718.673	9.23701	0.483516
AX_99247959	chr3R	718.895	7.49281	0.892108
AX_99295335	chr3R	718.899	10.5584	0.977474
AX_99347434	chr3R	718.899	11.4985	0.988766
AX_99696228	chr3R	718.9	18.2124	0.98883
AX_99404171	chr3R	719.063	18.2124	0.98883
AX_99321859	chr3R	719.227	7.42017	0.482004
AX_99331579	chr3R	721.932	19.2298	0.98883
AX_99484868	chr3R	721.934	12.6266	0.977603
AX_99320091	chr3R	721.936	13.9535	0.994383
AX_99834787	chr3R	721.938	7.9267	0.96074
AX_99797977	chr3R	721.946	7.9267	0.96074
AX_99539157	chr3R	721.946	7.9267	0.96612
AX_99835436	chr3R	721.958	9.84923	0.954902
AX_99411972	chr3R	721.959	22.5681	0.994414
AX_99624604	chr3R	722.281	8.46212	0.854535
AX_99447685	chr3R	722.282	8.46212	0.854535
AX_99729875	chr3R	722.283	8.46212	0.854535
AX_99488583	chr3R	722.283	8.46212	0.854535
AX_99526889	chr3R	722.435	8.46212	0.859191
AX_99637509	chr3R	722.435	7.97952	0.858287
AX_99822249	chr3R	722.436	7.97952	0.858287
AX_99690128	chr3R	722.436	7.97952	0.858287
AX_99485635	chr3R	723.711	7.97571	0.949526
AX_99637158	chr3R	723.722	11.2891	0.971959
AX_99687383	chr3R	724.454	22.5681	0.994414
AX_99564502	chr3R	724.455	22.5681	0.994414
AX_99754750	chr3R	724.455	22.5681	0.994414
AX_99792754	chr3R	724.456	22.5681	0.994414
AX_99558992	chr3R	724.456	22.5681	0.994414
AX_99423748	chr3R	724.456	22.5681	0.994414
AX_99303046	chr3R	724.456	22.5681	0.994414
AX_99410476	chr3R	724.456	22.5681	0.994414
AX_99283870	chr3R	724.457	22.5681	0.994414
AX_99747772	chr3R	724.459	19.2298	0.98883
AX_99729718	chr3R	725.145	15.0134	0.494503
AX_99390078	chr3R	725.274	22.5681	0.994414
AX_99715307	chr3R	725.274	22.5681	0.994414
AX_99250231	chr3R	725.275	8.47061	0.921548
AX_99317260	chr3R	725.275	22.5681	0.994414
AX_99709152	chr3R	725.277	22.5681	0.994414
AX_99871258	chr3R	725.49	22.5681	0.994414
AX_99540436	chr3R	725.495	11.4483	0.932748
AX_99669350	chr3R	725.495	11.4483	0.932748
AX_99706389	chr3R	725.495	22.5681	0.994414
AX_99871343	chr3R	725.696	22.5681	0.994414
AX_99832312	chr3R	726.607	22.5681	0.994414
AX_99490631	chr3R	726.609	22.5681	0.994414
AX_99641759	chr3R	726.609	22.5681	0.994414
AX_99696599	chr3R	726.609	22.5681	0.994414
AX_99286654	chr3R	726.61	22.5681	0.994414
AX_99653037	chr3R	726.718	9.37554	0.484854
AX_99759053	chr3R	726.844	15.0134	0.494503
AX_99838197	chr3R	726.845	22.5681	0.994414
AX_99621636	chr3R	727.007	22.5681	0.994414
AX_99662118	chr3R	727.007	9.17843	0.504468
AX_99669200	chr3R	727.017	15.0134	0.494503
AX_99489378	chr3R	727.12	22.5681	0.994414
AX_99798905	chr3R	727.126	22.5681	0.994414
AX_99229555	chr3R	727.323	15.0134	0.495903
AX_99478269	chr3R	727.479	22.5681	0.994414
AX_99781442	chr3R	727.48	22.5681	0.994414
AX_99781582	chr3R	727.48	22.5681	0.994414
AX_99383683	chr3R	727.481	22.5681	0.994414
AX_99456112	chr3R	727.481	22.5681	0.994414
AX_99407357	chr3R	727.481	22.5681	0.994414
AX_99588637	chr3R	727.716	15.0134	0.494503
AX_99784385	chr3R	727.844	22.5681	0.994414
AX_99718079	chr3R	727.844	22.5681	0.994414
AX_99392559	chr3R	727.845	15.0134	0.494503
AX_99835836	chr3R	727.845	15.0134	0.988767
AX_99528812	chr3R	727.845	19.8574	0.994383
AX_99318508	chr3R	728.033	22.5681	0.994414
AX_99570924	chr3R	728.081	15.0134	0.494503
AX_99371728	chr3R	728.167	13.4149	0.505682
AX_99594260	chr3R	728.221	15.0134	0.508671
AX_99459643	chr3R	728.225	15.0134	0.504225
AX_99481592	chr3R	728.354	22.5681	0.994414
AX_99789628	chr3R	728.354	22.5681	0.994414
AX_99418910	chr3R	728.378	15.0134	0.505682
AX_99588964	chr3R	728.537	15.0134	0.988767
AX_99327224	chr3R	728.62	15.0134	0.494503
AX_99646958	chr3R	728.622	10.564	0.492909
AX_99569079	chr3R	728.639	22.5681	0.994414
AX_99600114	chr3R	728.75	9.36726	0.49305
AX_99888406	chr3R	728.75	15.0134	0.494503
AX_99851969	chr3R	728.919	20.0449	0.98883
AX_99581369	chr3R	728.92	27.066	0.495845
AX_99672130	chr3R	728.946	10.4562	0.504225
AX_99762911	chr3R	728.947	22.5681	0.994414
AX_99792402	chr3R	728.985	22.5681	0.994414
AX_99474299	chr3R	728.986	22.5681	0.994414
AX_99379978	chr3R	728.989	22.5681	0.994414
AX_99737195	chr3R	728.99	22.5681	0.994414
AX_99887996	chr3R	728.99	22.5681	0.994414
AX_99272883	chr3R	729.073	22.5681	0.994414
AX_99276821	chr3R	729.075	22.5681	0.994414
AX_99455346	chr3R	729.076	15.0134	0.988767
AX_99491245	chr3R	729.08	22.5681	0.994414
AX_99743556	chr3R	729.084	14.7659	0.994383
AX_99694576	chr3R	729.102	12.2325	0.994383
AX_99717846	chr3R	729.233	22.5681	1
AX_99718085	chr3R	729.234	27.066	0.505618
AX_99493214	chr3R	729.263	22.5681	0.994414
AX_99635859	chr3R	729.265	22.5681	0.994414
AX_99845659	chr3R	729.337	11.4593	0.93795
AX_99348335	chr3R	729.337	11.9494	0.938317
AX_99676890	chr3R	730.293	27.066	1
AX_99324952	chr3R	730.295	27.066	1
AX_99292237	chr3R	730.295	27.066	1
AX_99810056	chr3R	730.295	27.066	1
AX_99399328	chr3R	730.335	27.066	1
AX_99279549	chr3R	730.335	27.066	1
AX_99319632	chr3R	730.335	27.066	1
AX_99328852	chr3R	730.337	27.066	1
AX_99706660	chr3R	730.338	27.066	1
AX_99791545	chr3R	730.442	27.066	1
AX_99263381	chr3R	730.442	10.3305	0.988505
AX_99714646	chr3R	730.443	27.066	1
AX_99771542	chr3R	730.496	10.2057	0.5
AX_99871545	chr3R	730.512	27.066	1
AX_99363001	chr3R	730.514	27.066	1
AX_99384637	chr3R	730.517	27.066	0.494505
AX_99858865	chr3R	730.519	27.066	1
AX_99584685	chr3R	730.519	27.066	1
AX_99822808	chr3R	730.519	21.365	0.994414
AX_99733114	chr3R	730.52	15.0134	0.507163
AX_99449277	chr3R	730.735	27.066	1
AX_99513997	chr3R	743.771	16.5029	0.988767
AX_99781866	chr3R	744.212	23.4672	1
AX_99334639	chr3R	744.213	16.5029	0.988767
AX_99739401	chr3R	746.005	7.12382	0.84899
AX_99483553	chr3R	746.41	14.78	0.983184
AX_99480101	chr3R	747.452	10.2998	0.977539
AX_99462769	chr3R	747.471	6.7775	0.887213
AX_99360325	chr3R	775.423	8.74096	0.524527
AX_99683895	chr3R	783.768	6.75866	0.93795
AX_99388311	chr3R	783.969	6.75866	0.932748
AX_99538724	chr3R	783.978	6.75866	0.932748
AX_99538931	chr3R	784.027	6.75866	0.932748
AX_99679188	chr3R	784.027	6.75866	0.93795
AX_99829396	chr3R	789.209	6.80338	0.938317
AX_99681480	chr3R	789.255	6.80338	0.938317
AX_99615650	chr3R	790.43	6.80338	0.938317
AX_99885832	chr3R	791.642	6.80338	0.938317
AX_99758605	chr3R	793.258	6.80338	0.938317
AX_99550414	chr3R	796.912	6.80338	0.938317
AX_99341062	chr3R	799.48	6.80338	0.938317
AX_99248859	chr3R	834.435	10.6009	0.988704
AX_99534301	chr3R	834.435	15.1845	0.988767
AX_99369083	chr3R	834.435	15.1845	0.988767
AX_99352157	chr3R	836.822	15.1845	0.988767
AX_99778062	chr3R	842.627	8.08066	0.95523
AX_99800784	chr3R	842.628	8.08066	0.95523
AX_99611319	chr3R	857.608	8.18912	0.483516
AX_99719571	chr3R	858.331	9.05374	0.983088
AX_99399565	chr3R	866.02	9.6225	0.96074
AX_99306128	chr3R	866.245	17.201	0.988767
AX_99237646	chr3R	866.324	17.5724	0.983184
AX_99571724	chr3R	866.494	17.201	0.494503
AX_99761510	chr3R	871.065	6.99126	0.49305
AX_99864044	chr3R	897.221	9.01253	-0.000486163
AX_99299706	chr3R	900.899	27.066	1
AX_99692903	chr3R	908.711	9.01253	-0.000486163

## Sheet: 4R
Table S3: Top associated SNP markers on 4R in case control GWAS on Nordic Seed hybrid rye (Secale cereale L.) elite breeding germplasm (n=180) using 32555 informative SNP markers from a 600K array
marker_id	Chromosome	Position (Mbp)	-log10(p)	F_st
AX_99890222	chr4R	114.234	7.69261	0.472657
AX_99887804	chr4R	786.3	9.01253	-0.000243052
AX_99629441	chr4R	786.302	9.01253	-0.000243052
AX_99589794	chr4R	786.304	9.01253	-0.000243052
AX_99365681	chr4R	804.028	8.61918	-0.000185283
AX_99717479	chr4R	887.661	9.01253	-0.000243052

## Sheet: 5R
Table S3: Top associated SNP markers on 5R in case control GWAS on Nordic Seed hybrid rye (Secale cereale L.) elite breeding germplasm (n=180) using 37073 informative SNP markers from a 600K array
marker_id	Chromosome	Position (Mbp)	-log10(p)	F_st
AX_99831768	chr5R	14.0599	7.80136	0.0067677
AX_99459088	chr5R	21.6908	7.69754	0.482004
AX_99801128	chr5R	26.1261	6.87315	0.00513594
AX_99273740	chr5R	26.1309	6.87315	0.00513594
AX_99311817	chr5R	26.1956	6.87315	0.00513594
AX_99776056	chr5R	26.1971	8.49813	0.0067677
AX_99829397	chr5R	26.1976	6.87315	0.00513594
AX_99873609	chr5R	26.7074	9.01253	-0.000243052
AX_99670595	chr5R	29.9284	9.01253	-0.000486163
AX_99492432	chr5R	35.889	9.01253	-0.000486163
AX_99711299	chr5R	233.811	9.01253	-0.000243052
AX_99306152	chr5R	326.87	9.01253	-0.000243052
AX_99321004	chr5R	502.671	9.01253	-0.000243052
AX_99336734	chr5R	512.276	7.47817	0.0229148
AX_99337158	chr5R	521.181	9.01253	-0.000243052
AX_99331147	chr5R	523.519	9.41007	0.0067677
AX_99446616	chr5R	524.564	9.41007	0.0067677
AX_99505354	chr5R	524.588	7.2461	-0.000125577
AX_99832406	chr5R	528.24	7.9422	0.00513594
AX_99707838	chr5R	529.239	7.30079	0.070155
AX_99255857	chr5R	531.591	9.01253	-0.000486163
AX_99870652	chr5R	531.713	9.01253	-0.000243052
AX_99240138	chr5R	532.487	6.87315	0.0102743
AX_99470753	chr5R	533.53	9.01253	-0.000243052
AX_99515526	chr5R	533.53	9.41007	0.0067677
AX_99279207	chr5R	533.54	9.01253	-0.000486163
AX_99427850	chr5R	533.743	9.01253	-0.000243052
AX_99881775	chr5R	533.764	9.01253	-0.000243052
AX_99404067	chr5R	535.326	9.01253	-0.000486163
AX_99845073	chr5R	537.014	9.01253	-0.000486163
AX_99879787	chr5R	537.405	9.01253	-0.000486163
AX_99572818	chr5R	537.405	9.01253	-0.000243052
AX_99481338	chr5R	538.359	9.01253	-0.000243052
AX_99617025	chr5R	541.325	7.9422	0.00513594
AX_99634986	chr5R	541.517	7.43491	0.0102743
AX_99708215	chr5R	544.053	9.01253	-0.000243052
AX_99423683	chr5R	554.102	7.93647	0.0190309
AX_99693353	chr5R	554.343	9.01253	-0.000243052
AX_99754788	chr5R	554.514	9.01253	-0.000243052
AX_99336199	chr5R	570.338	17.0698	0.988767
AX_99395035	chr5R	593	9.01253	-0.000243052
AX_99415844	chr5R	593.175	9.01253	-0.000243052
AX_99551434	chr5R	594.713	9.01253	-0.000486163
AX_99497091	chr5R	627.485	9.01253	-0.000486163
AX_99357203	chr5R	630.583	7.9422	0.0102743
AX_99675903	chr5R	630.591	7.9422	0.00513594
AX_99770395	chr5R	630.704	7.9422	0.0102743
AX_99354345	chr5R	630.732	7.9422	0.00513594
AX_99365229	chr5R	630.732	7.9422	0.00513594
AX_99610273	chr5R	630.735	7.9422	0.00513594
AX_99860952	chr5R	630.735	7.9422	0.00513594
AX_99714196	chr5R	630.881	7.9422	0.0102743
AX_99465354	chr5R	630.881	7.9422	0.00513594
AX_99655880	chr5R	630.883	7.9422	0.0102743
AX_99771774	chr5R	630.884	7.9422	0.0102743
AX_99676493	chr5R	630.884	7.9422	0.0102743
AX_99648244	chr5R	630.885	7.9422	0.0102743
AX_99748052	chr5R	630.885	7.9422	0.0102743
AX_99352662	chr5R	631.122	7.9422	0.00513594
AX_99864290	chr5R	631.144	7.9422	0.00513594
AX_99557125	chr5R	631.147	7.9422	0.0102743
AX_99625741	chr5R	631.147	7.9422	0.0102743
AX_99459120	chr5R	631.148	7.9422	0.0102743
AX_99686284	chr5R	631.148	7.9422	0.0102743
AX_99311616	chr5R	631.203	7.9422	0.0102743
AX_99395081	chr5R	631.39	7.9422	0.0102743
AX_99495386	chr5R	631.392	7.9422	0.0102743
AX_99729309	chr5R	631.392	7.9422	0.0102743
AX_99674333	chr5R	631.463	7.9422	0.0102743
AX_99365022	chr5R	631.464	7.9422	0.0102743
AX_99847693	chr5R	631.616	7.9422	0.00513594
AX_99700356	chr5R	631.761	7.9422	0.0102743
AX_99369464	chr5R	631.761	7.9422	0.0102743
AX_99695257	chr5R	631.761	7.9422	0.0102743
AX_99328519	chr5R	631.761	7.9422	0.00513594
AX_99291485	chr5R	631.77	7.9422	-0.000185283
AX_99686714	chr5R	631.807	7.9422	0.0102743
AX_99791420	chr5R	631.866	7.9422	0.00513594
AX_99543633	chr5R	632.134	7.9422	0.00513594
AX_99678576	chr5R	776.983	8.13863	-0.0003706
AX_99476990	chr5R	778.31	9.01253	-0.000243052

## Sheet: 6R
Table S3: Top associated SNP markers on 6R in case control GWAS on Nordic Seed hybrid rye (Secale cereale L.) elite breeding germplasm (n=180) using 36872 informative SNP markers from a 600K array
marker_id	Chromosome	Position (Mbp)	-log10(p)	F_st
AX_99409047	chr6R	1.35415	16.3655	0.98883
AX_99587896	chr6R	3.26045	7.9422	0.00513594
AX_99582441	chr6R	3.35042	9.01253	-0.000243052
AX_99498485	chr6R	161.524	7.56394	0.430487
AX_99756823	chr6R	754.124	9.01253	-0.000243052

## Sheet: 7R
Table S3: Top associated SNP markers on 7R in case control GWAS on Nordic Seed hybrid rye (Secale cereale L.) elite breeding germplasm (n=180) using 38918 informative SNP markers from a 600K array
marker_id	Chromosome	Position (Mbp)	-log10(p)	F_st
AX_99445182	chr7R	39.928	9.03199	0.472657
AX_99462752	chr7R	40.2417	14.4917	0.977539
AX_99828187	chr7R	57.4932	7.73206	-0.000185283
AX_99683678	chr7R	57.4937	7.73206	-0.000185283
AX_99858354	chr7R	84.9843	9.01253	-0.000243052
AX_99295505	chr7R	106.982	9.01253	-0.000243052
AX_99281940	chr7R	118.837	9.01253	-0.000243052
AX_99239294	chr7R	170.131	6.83954	0.57484
AX_99737890	chr7R	619.629	7.6384	0.0107497
AX_99353730	chr7R	636.046	9.01253	-0.000243052
AX_99496026	chr7R	646.298	9.01253	-0.000243052
AX_99282406	chr7R	791.318	9.01253	-0.000243052

## Sheet: Un
Table S3: Top associated SNP markers on 'unknown' chromosome in case control GWAS on Nordic Seed hybrid rye (Secale cereale L.) elite breeding germplasm (n=180) using 16943 informative SNP markers from a 600K array
marker_id	Chromosome	Position (Mbp)	-log10(p)	F_st
AX_99845058	chrUn	76.36	7.9422	0.0102743
AX_99271403	chrUn	76.38	7.9422	0.00513594
AX_99808793	chrUn	76.44	7.9422	0.00513594
AX_99391732	chrUn	76.46	7.9422	0.00513594
AX_99359087	chrUn	76.48	7.9422	0.0102743
AX_99692026	chrUn	76.5	7.9422	0.0102743
AX_99434997	chrUn	76.58	7.9422	0.00513594
AX_99288441	chrUn	76.64	7.9422	0.0102743
AX_99353166	chrUn	76.66	8.98643	0.00698119
AX_99397616	chrUn	76.68	7.01241	0.0288355
AX_99441763	chrUn	76.76	7.9422	0.0102743
AX_99542076	chrUn	76.78	7.9422	0.00513594
AX_99574181	chrUn	76.8	7.9422	0.0102743
AX_99826997	chrUn	76.84	7.9422	0.0102743
AX_99310699	chrUn	76.9	10.7994	0.484733
AX_99323867	chrUn	200.4	7.1725	0.00474202
AX_99606619	chrUn	204.74	9.01253	-0.000243052
AX_99241031	chrUn	338.44	13.1303	0.994413
