# Supplementary material for: Genomic Scan of Male Fertility Restoration Genes in a ‘Gülzow’ Type Hybrid Breeding System of Rye (Secale cereale L.)
Source: Int J Mol Sci. 2021 Aug 27;22(17):9277. doi: 10.3390/ijms22179277 (PMC8431178; doi:10.3390/ijms22179277)
Supplement: Supplementary file 1 [file ijms-22-09277-s001.zip › Supplementary material/Table S4.xlsx]

## Sheet: Table S4
Table S4: Restoration of male fertility associated SNP markers in a rye (Secale cereale L.) F2 mapping population, comprised of 181 plants, identified by GWAS using 3493 informative SNP markers from a 30K array
Marker ID	Chromosome	Position (Mbp)	Chromosome (Wheat 90K)	Position (cM, Wheat - 90K)	-log10(p)
					Case control	Pollen production	Seed Number	Spike Number	Seed per spike	TKW	Total Grain Weight	Cumulative	Case Controle (n = 365, 20K)	Case Controle (n = 180, 600K)
RAC875_c14529_815	3R	626.806	NA	NA	7.77839	6.22244	6.65574	1.59541	6.763	6.162	6.12166	39.7032	NA	NA
wsnp_Ex_c2502_4675968	3R	745.451	NA	NA	3.28922	3.16861	3.22585	0.202095	2.98653	2.06353	3.20677	17.9405	0.559427	1.34706
c6046_935	3R	745.952	NA	NA	3.49875	3.58602	3.08996	0.0947113	3.13604	2.05452	3.04603	18.4113	1.63282	0.0953258
c5149_346	3R	747.041	NA	NA	3.35096	4.09229	3.51577	0.185327	3.12757	1.97854	3.39225	19.4574	0.703087	NA
Excalibur_c5298_171	3R	769.353	NA	NA	4.75054	N/A	3.33362	0.00273215	5.20202	4.25313	3.48822	21.0275	NA	NA
c92_747	3R	798.244	NA	NA	2.62247	4.04215	4.28132	0.378283	3.71258	2.06443	4.23951	20.9625	NA	NA
AX_99346444	3R	807.111	NA	NA	3.31558	4.678	4.37142	0.353331	4.19007	2.51457	4.2766	23.3463	0.577714	0.385015
AX_99840974	3R	808.698	NA	NA	3.31558	4.678	4.37142	0.353331	4.19007	2.51457	4.2766	23.3463	0.759612	3.12639
c7821_382	3R	808.703	NA	NA	3.31558	4.678	4.37142	0.353331	4.19007	2.51457	4.2766	23.3463	4.79411	5.5801
c15932_1173	3R	808.704	NA	NA	2.75316	4.44198	4.22045	0.258661	3.90308	2.05079	4.1552	21.5247	4.79411	5.07451
AX_158569168	Unknown	NA	1A	66.1	5.55	3.06	3.78	0.509815	4.2	4.16	3.37	24.13	NA	NA
AX_158555391	Unknown	NA	1A	87.8	6.15971	3.86815	6.35718	0.734091	6.12892	4.79301	5.78779	33.0948	NA	NA
AX_158538397	Unknown	NA	3B	47.1	4.88584	3.89023	3.93638	0.509815	3.82011	4.26044	3.66875	24.4618	NA	NA
AX_158558079	Unknown	NA	3B	49.2	10.9717	7.12	9.11877	0.685029	10.9522	9.91034	10.0502	58.1232	NA	NA
RFL_Contig1291_309	Unknown	NA	3B	60.5218	4.87279	4.17916	7.00481	0.683386	6.49408	3.87476	6.42779	32.8534	NA	NA
Kukri_c47935_137	Unknown	NA	NA	NA	9.33467	5.6666	7.61945	0.329874	8.90832	8.26324	7.65682	47.4491	NA	NA
