# Supplementary material for: Genomic Scan of Male Fertility Restoration Genes in a ‘Gülzow’ Type Hybrid Breeding System of Rye (Secale cereale L.)
Source: Int J Mol Sci. 2021 Aug 27;22(17):9277. doi: 10.3390/ijms22179277 (PMC8431178; doi:10.3390/ijms22179277)
Supplement: Supplementary file 1 [file ijms-22-09277-s001.zip › Supplementary material/Table S5.xlsx]

## Sheet: Table S5
Table S5: Genome-wide pairwise linkage disequilibrium in a rye (Secale cereale L.) F2 mapping population, comprised of 181 plants genotyped on 30K SNP array, between unmapped restoration of male fertility associated markers derived from 90K wheat SNP array and 2448 informative SNP markers with accurate mapping position on 'Lo7' rye reference genome
Marker ID	Chromosome	Position (Mbp)	Unmapped Wheat SNP Markers
			AX_158569168	AX_158555391	AX_158538397	AX_158558079	RFL_Contig1291_309	Kukri_c47935_137
RAC875_c34888_65	1R	0.429882	9.26496e-08	9.60671e-06	0.00166845	8.43417e-05	0.00396105	0.00155438
Excalibur_c44883_244	1R	0.551219	8.62098e-05	0.00072688	0.00451824	0.00283955	0.013741	0.024643
AX_99509262	1R	1.09426	0.00049045	0.00394241	0.00388109	0.0105606	0.0144293	7.37906e-07
Ra_c69552_1419	1R	1.20982	0.000931703	0.000494041	4.05504e-06	0.000234838	0.000182124	4.10233e-06
Tdurum_contig14847_144	1R	1.34461	0.000931703	0.000494041	4.05504e-06	0.000234838	0.000182124	4.10233e-06
TA004380_0460	1R	1.86653	0.00448912	0.00269021	0.00164924	0.000446244	0.00160917	0.00141902
Excalibur_c9676_163	1R	2.5225	0.00482499	0.0117851	0.00679509	0.00752341	0.0128592	0.0010704
Kukri_c92979_195	1R	2.58571	0.00578312	0.00462988	0.00367243	6.96138e-05	0.00416269	0.00175265
RAC875_rep_c72805_651	1R	3.13717	0.00732264	0.00419269	0.00879006	0.00346956	0.00537415	0.00162449
Ex_c4206_502	1R	4.49026	0.00127018	0.00121158	0.0280799	0.00650125	0.0143646	0.200834
TA005348_0816	1R	4.52532	0.0165166	0.068567	0.0610947	0.088169	0.10897	0.00198402
wsnp_CAP11_c710_458019	1R	5.02071	9.26496e-08	9.60671e-06	0.00335566	0.000602493	0.00396105	0.00276837
c15030_1152	1R	6.19206	0.000931703	0.000494041	4.05504e-06	0.000234838	0.000182124	4.10233e-06
RAC875_c30657_82	1R	6.1926	0.0263672	0.0231344	0.0905794	0.092883	0.0580089	0.000191652
AX_99745621	1R	6.54037	0.00448912	0.00269021	0.00164924	0.000446244	0.00160917	0.00141902
BS00022482_51	1R	8.31205	0.00448912	0.00269021	0.00164924	0.000446244	0.00160917	0.00141902
c4297_280	1R	9.41671	0.000540346	0.000895375	3.65674e-05	5.37415e-05	2.62264e-05	0.000147405
RFL_Contig3481_1669	1R	9.51158	0.0263672	0.0409071	0.0905794	0.0786518	0.0901058	4.94967e-05
RAC875_c30138_595	1R	9.5128	0.0464245	0.0283053	0.126316	0.0535467	0.0489928	0.000376618
TA003600_1008	1R	9.51344	0.000931703	0.000494041	4.05504e-06	0.000234838	0.000182124	4.10233e-06
BS00071161_51	1R	13.0315	0.000356003	1.28623e-05	0.00469251	0.000299502	0.00327981	0.00298906
c20317_601	1R	13.3105	0.000931703	0.000494041	4.05504e-06	0.000234838	0.000182124	4.10233e-06
c20317_439	1R	13.3107	0.00050131	0.000627146	0.000291825	0.000358967	9.85304e-05	0.000572943
Excalibur_c94139_55	1R	13.4349	0.00448912	0.00269021	0.00164924	0.000446244	0.00160917	0.00141902
wsnp_Ku_c5756_10191339	1R	15.1732	0.000566895	0.0108524	0.00222071	0.00638734	0.0098988	0.000108788
AX_99864248	1R	15.6395	0.000351541	7.93043e-05	9.71913e-05	0.000234838	0.000747326	4.10233e-06
Tdurum_contig61492_458	1R	17.267	0.000140758	0.00100188	0.00584892	0.00611226	0.0116024	0.00250165
RAC875_c29598_336	1R	24.1266	0.0183494	0.0203227	0.0802552	0.0757907	0.0569061	6.23991e-05
wsnp_Ex_c64327_63176640	1R	27.3865	0.00243726	0.000834709	0.0009278	0.00187226	0.00076835	0.00126362
c19804_976	1R	27.3909	0.000158392	0.000329151	0.000590047	0.00151214	0.000594704	0.00114415
AX_99580049	1R	28.3606	0.00178103	1.42099e-05	0.00154378	0.004656	6.68248e-05	0.00193068
c6993_1585	1R	28.3607	0.00184938	0.00477544	0.00811806	0.00771088	0.0122125	0.0910823
BS00065053_51	1R	33.8966	0.00036738	0.000120189	0.000137702	0.00103457	0.000636326	0.000929109
AX_99626738	1R	34.7734	0.000320497	1.64108e-05	9.26566e-05	0.00111312	0.000943425	0.000118742
AX_99656423	1R	34.7795	0.000320497	1.64108e-05	9.26566e-05	0.00111312	0.000943425	0.000118742
c31810_495	1R	35.2968	3.76747e-05	1.64108e-05	0.000512418	0.00111312	0.000943425	0.00123514
wsnp_Ku_c42878_50516167	1R	35.2985	0.000541292	4.12202e-07	0.0009278	0.00187226	0.000105109	0.000540693
IAAV1312	1R	37.0542	9.56528e-05	4.72072e-05	0.000331933	0.000904502	0.000722461	0.00172523
Excalibur_c16452_624	1R	38.6576	0.034963	0.0344747	0.112161	0.0808935	0.0645904	0.000297983
AX_99804668	1R	42.858	0.00115796	0.00214407	0.00274767	0.00140439	0.0108101	0.264347
Ra_c29142_340	1R	42.9464	0.00210969	0.000796793	0.002436	0.00104322	0.00583855	0.00717352
AX_99691481	1R	43.8247	0.00410779	0.00291671	0.00346886	0.00436622	0.0105803	0.0112056
AX_99443336	1R	43.8277	0.00509223	0.00380141	0.00443326	0.00543049	0.0144936	0.0160148
Tdurum_contig13946_241	1R	43.8309	0.000541728	0.0213606	0.00141546	0.0354681	0.0366978	0.00130875
AX_99635489	1R	43.833	0.00203092	0.00532529	0.00150793	0.00527808	0.0178014	0.0177479
AX_99673699	1R	44.029	0.00376152	0.0061863	0.00560733	0.00627824	0.0195758	0.0247266
RAC875_c8271_1469	1R	46.0965	0.00110915	0.00356015	0.000290579	0.00415792	0.0158083	0.013388
AX_99778664	1R	46.0992	0.00110915	0.00356015	0.000290579	0.00415792	0.0158083	0.013388
AX_99804812	1R	46.4488	0.000782862	0.00346124	5.71827e-05	0.00913349	0.0178736	0.00345389
AX_99313041	1R	46.7142	0.000880123	0.00241975	0.00017594	0.00289028	0.0108844	0.00916959
D_contig74531_32	1R	47.9963	0.00164647	0.00453056	0.00060522	0.0051789	0.0206356	0.0185871
AX_99578572	1R	49.0436	0.0019548	0.00605009	0.000906126	0.00683563	0.0152903	0.0350862
c36448_427	1R	50.1964	0.00157877	0.00520288	0.000751076	0.00581083	0.0137169	0.0383661
Excalibur_c16662_300	1R	50.1987	0.00440079	0.000144529	0.0055165	0.00319866	0.000407131	0.000353496
AX_99573988	1R	50.4596	0.00157877	0.00520288	0.000751076	0.00581083	0.0137169	0.0383661
AX_99576692	1R	59.3216	0.000514349	0.00508957	0.000128667	0.00775066	0.0136774	0.0310097
AX_99733263	1R	60.0101	0.000212208	0.00469628	1.71106e-05	0.00719637	0.0129	0.0270421
AX_99666840	1R	60.0118	0.0234194	0.0477322	0.0849943	0.0866598	0.0848818	0.000232326
AX_99466631	1R	60.9842	0.0103605	0.000530504	0.00986842	0.00400471	0.000185563	0.00229843
AX_99616186	1R	60.9845	0.000514349	0.00508957	0.000466047	0.00636035	0.0136774	0.0359646
AX_99634584	1R	60.9852	0.000119342	0.00336882	2.11188e-07	0.00548951	0.00840687	0.021392
c9696_667	1R	61.4715	0.00065052	0.00538881	0.00023025	0.00698557	0.0145225	0.0357847
c24250_1287	1R	61.8064	0.00094805	0.00549892	0.000857566	0.00687433	0.0144755	0.034654
c85838_162	1R	64.0474	0.000514349	0.00508957	0.000522585	0.00636035	0.00840687	0.0497562
c11904_1004	1R	66.4761	0.0129653	0.0749139	0.0515717	0.0960393	0.139918	0.000812408
BS00110561_51	1R	79.0973	0.00358333	0.00169764	0.0039113	0.0061816	0.000242835	3.21306e-05
AX_99385956	1R	96.7496	0.00191712	0.00352704	0.0012656	0.00535673	0.00913525	0.0376325
GENE_0539_113	1R	96.7505	0.00308728	0.0052875	0.00334611	0.00622101	0.0144844	0.0568706
AX_99618034	1R	96.7527	0.00234443	0.00179028	2.00903e-05	0.00197302	0.00479337	0.000288867
c2521_776	1R	96.8688	0.00300271	0.00828162	0.00362041	0.00940993	0.0159539	0.0763236
c10818_408	1R	96.8801	0.00184938	0.00603124	0.00138582	0.00839401	0.0140975	0.0561754
c10818_405	1R	96.8801	0.00261344	0.00647291	0.00315366	0.00745814	0.0148508	0.0680019
c24835_255	1R	97.6532	0.0161164	0.0290051	0.0704887	0.0969692	0.0571549	7.2966e-07
c4050_1971	1R	99.8751	0.00300271	0.0041369	0.00362041	0.00482137	0.00636372	0.066034
c4050_1896	1R	99.8751	0.00386417	0.00729807	0.00465068	0.00823442	0.0144627	0.0837951
c5653_803	1R	100.871	0.00433667	0.0047996	0.00521424	0.00544648	0.0119433	0.0713658
AX_99449338	1R	101	0.00292069	0.00312672	0.00243422	0.00462647	0.00722778	0.0496845
AX_99481974	1R	101.001	0.00386417	0.00344788	0.00465068	0.00398644	0.00778608	0.062372
c6393_1546	1R	101.36	0.00536608	0.00817964	0.00643835	0.00661657	0.0162006	0.0843963
c4157_1281	1R	101.361	0.00592336	0.0102101	0.00709896	0.0084724	0.0173221	0.0935627
c60319_285	1R	101.656	0.00592336	0.0102101	0.00709896	0.0084724	0.0173221	0.0935627
c32074_174	1R	106.94	0.0065093	0.00965723	0.007792	0.0105611	0.0146517	0.102672
c3250_2290	1R	110.101	0.00473922	0.00720414	0.00628356	0.00790632	0.012746	0.0981448
c3264_1580	1R	110.331	0.012311	0.0121138	0.050612	0.00490892	0.0206268	0.000556232
c11958_1026	1R	110.882	0.00516673	0.0101202	0.0052534	0.0127752	0.0177422	0.0964643
AX_99376807	1R	111.162	0.00563518	0.0486543	0.0011253	0.0505838	0.0407423	0.00901237
AX_99225521	1R	112.442	0.0232794	0.0431504	0.0933444	0.0885748	0.0779061	0.000187197
AX_99581959	1R	112.449	0.00464438	0.0106847	0.00681507	0.0115117	0.0185733	0.122005
AX_99245080	1R	114.184	0.00397654	0.0106073	0.00308238	0.0165848	0.027089	0.10807
AX_99577312	1R	114.186	0.00516673	0.0101202	0.00754279	0.0108538	0.0249317	0.113736
AX_99885407	1R	115.192	0.00774006	1.64108e-05	0.0105452	0.00142145	0.000701672	0.0224842
AX_99682922	1R	115.192	0.00508609	0.0190628	0.000134348	0.0273478	0.0833122	0.0186595
AX_99466559	1R	115.192	0.00186435	0.00163577	0.0100001	0.000117048	0.00560915	0.00801438
c4938_816	1R	115.726	0.00516673	0.0101202	0.00754279	0.0108538	0.0249317	0.113736
c17804_212	1R	123.285	0.00415086	0.00628987	0.00612434	0.00683172	0.0225981	0.0948752
AX_99735445	1R	123.458	0.00276388	0.00434231	0.00290825	0.00592953	0.0153338	0.0722366
c3309_761	1R	125.394	0.00516673	0.00759801	0.00754279	0.0081508	0.0228432	0.0964643
c4722_983	1R	129.112	0.00464438	0.00585565	0.00681507	0.00632318	0.021635	0.0871121
c3162_1132	1R	137.034	0.00571812	0.00712114	0.00830752	0.00759573	0.0219077	0.101313
c31398_988	1R	137.52	0.0036009	0.00363623	0.0052534	0.00390326	0.0137124	0.0744876
AX_99814267	1R	137.569	0.0037344	0.0280246	0.000675413	0.0297514	0.0425809	0.00535286
c25205_175	1R	138.219	0.00406232	0.00503296	0.0058792	0.00536369	0.0197573	0.0840349
AX_99561337	1R	142.246	0.00406232	0.00503296	0.0058792	0.00536369	0.0197573	0.0840349
AX_99834557	1R	142.248	0.00261602	0.00391335	0.00174529	0.00742877	0.017065	0.0576704
AX_99502120	1R	142.25	0.00308928	0.0046445	0.00327451	0.00614335	0.0188431	0.0713574
AX_99610091	1R	145.504	0.00308928	0.0046445	0.00327451	0.00614335	0.0188431	0.0713574
AX_99539755	1R	156.267	0.0119381	0.022327	0.0470597	0.0613629	0.0490482	0.000102099
AX_99546808	1R	158.346	0.00846113	0.378474	4.63469e-06	0.288203	0.217914	0.0348578
wsnp_Ra_c7847_13421750	1R	158.469	0.0196603	0.0637107	0.0750346	0.0913454	0.108794	0.00159971
AX_99647061	1R	164.696	0.0036009	0.00363623	0.0052534	0.00390326	0.0137124	0.0744876
AX_99623898	1R	164.697	0.020745	0.0260419	0.0395373	0.0361634	0.0486597	0.000630938
AX_99823656	1R	247.856	0.0315636	0.00338213	0.074985	0.0252098	0.0177408	0.00786096
Kukri_rep_c101799_95	1R	249.353	0.0263672	0.0231344	0.0905794	0.0656032	0.0580089	0.000191652
AX_99501363	1R	289.098	0.0165166	0.0423386	0.0610947	0.105059	0.0695697	0.000650613
AX_99737122	1R	318.344	0.00455263	0.0066594	0.00654064	0.00705968	0.0209874	0.0935199
AX_99794349	1R	318.344	0.0036009	0.00363623	0.0052534	0.00390326	0.00994496	0.0744876
c5432_1592	1R	318.464	0.00406232	0.00503296	0.0058792	0.00536369	0.0149397	0.0840349
AX_99671328	1R	319.295	0.0142037	0.000144529	0.0292302	0.00504816	0.00308426	0.00097629
wsnp_Ex_c8267_13954978	1R	335.628	0.0102169	0.0548829	0.0415771	0.0948521	0.0800257	0.00188619
AX_99413476	1R	365.994	0.00972542	0.0518101	0.0425363	0.12398	0.102494	5.70644e-06
c9508_718	1R	367.674	0.00455263	0.0066594	0.00654064	0.00705968	0.0209874	0.0935199
c9508_882	1R	367.674	0.00351843	0.0062128	0.00377705	0.00798733	0.0200823	0.0810499
c6344_1248	1R	367.867	0.00455263	0.0066594	0.00654064	0.00705968	0.0209874	0.0935199
AX_99863036	1R	369.016	0.00268887	0.00330624	0.00280832	0.00454454	0.00929226	0.0615917
AX_99664941	1R	369.016	0.00455263	0.0066594	0.00654064	0.00705968	0.0209874	0.0935199
wsnp_RFL_Contig4726_5654774	1R	371.278	0.0124789	0.00256286	0.0205449	0.0102729	0.00396105	0.000398356
AX_99394177	1R	377.644	0.00308928	0.0066594	0.00327451	0.00856536	0.0209874	0.0886477
c11583_215	1R	384.198	0.0036009	0.00543668	0.0052534	0.00583383	0.0206881	0.0917111
c6130_712	1R	385.326	0.00640209	0.0106847	0.010846	0.0104163	0.0354556	0.170569
AX_99576442	1R	392.958	0.00268887	0.00503296	0.00280832	0.00536369	0.0197573	0.0965925
BS00087451_51	1R	394.998	0.0234194	0.0286022	0.044822	0.0160958	0.0687252	0.000232326
c7081_806	1R	395.805	0.00159779	0.00330624	0.000841734	0.00454454	0.0129299	0.0731753
c13693_407	1R	395.806	0.00268887	0.00503296	0.00280832	0.00536369	0.0197573	0.0965925
c3579_485	1R	395.806	0.00268887	0.00503296	0.00280832	0.00536369	0.0197573	0.0965925
c3579_323	1R	395.807	0.00231698	0.00363623	0.00237836	0.00390326	0.018471	0.0866417
c8124_1294	1R	396.16	0.00190877	0.0046445	0.00110626	0.00614335	0.0188431	0.0834374
c2910_287	1R	396.824	0.00197341	0.00246785	0.00198452	0.00267676	0.00879568	0.0765582
c2910_419	1R	396.825	0.00197341	0.00246785	0.00198452	0.00267676	0.00879568	0.0765582
c2910_599	1R	396.826	0.00268887	0.00503296	0.00280832	0.00536369	0.0197573	0.0965925
c13019_733	1R	405.751	0.00197341	0.00246785	0.00198452	0.00267676	0.0124477	0.0765582
AX_99436921	1R	410.867	0.00231698	0.00363623	0.00346154	0.00390326	0.018471	0.0917111
AX_99713192	1R	417.07	0.00101109	0.00299165	0.000420765	0.00412272	0.0166452	0.065561
c8582_1036	1R	419.022	0.000789074	0.00194097	0.000268753	0.0028363	0.0152924	0.0553106
c7681_1946	1R	420.055	0.00131498	0.00219665	0.00127261	0.00235928	0.0162002	0.0688627
AX_99614552	1R	421.015	0.00106013	0.00131443	0.000996866	0.00143241	0.0103804	0.0587931
AX_99228817	1R	421.903	0.00566429	0.000232685	0.00379784	0.000836871	0.000874816	0.000786987
AX_99567366	1R	421.905	0.00159779	0.00330624	0.00158248	0.00351887	0.017549	0.0788089
AX_99763254	1R	421.905	0.00358591	5.44487e-05	0.0270519	0.00240659	0.000633375	0.23696
c20176_1167	1R	423.775	0.00159779	0.00330624	0.00158248	0.00351887	0.017549	0.0788089
AX_99611467	1R	423.778	0.00159779	0.00330624	0.00158248	0.00351887	0.017549	0.0788089
AX_99850500	1R	423.778	0.00131498	0.00219665	0.00127261	0.00235928	0.01167	0.0688627
AX_99578849	1R	424.588	0.00131498	0.00219665	0.00127261	0.00235928	0.0162002	0.0688627
AX_99260393	1R	424.589	0.00159779	0.00330624	0.00158248	0.00351887	0.017549	0.0788089
c13290_757	1R	426.93	0.00101109	0.00299165	0.000420765	0.00614335	0.0166452	0.065561
c4500_701	1R	441.576	0.000461777	0.000979765	0.000372805	0.00112226	0.00709797	0.0522999
wsnp_Ex_c3906_7086162	1R	442.817	0.0184468	0.0438977	0.0621661	0.0770416	0.0884323	3.41078e-05
c6927_2385	1R	444.905	0.00489315	3.88825e-05	0.00335538	0.000278031	0.000279109	0.00134112
c24086_219	1R	454.894	6.4225e-05	0.00170085	0.000238838	0.00250375	0.0144051	0.0412694
wsnp_Ex_c6817_11761300	1R	455.087	0.000200331	0.0007391	0.000470201	0.0109305	0.00272494	0.000438053
BS00065146_51	1R	455.088	0.0263672	0.0231344	0.0750346	0.092883	0.0580089	4.94967e-05
c1929_807	1R	455.856	0.000428339	0.00246785	6.69204e-05	0.00143241	0.017128	0.0485215
c1929_657	1R	455.857	0.000428339	0.00246785	6.69204e-05	0.00143241	0.017128	0.0485215
c2824_4727	1R	463.404	0.000833094	0.00275454	0.000266054	0.00168267	0.0180754	0.0551797
AX_99720422	1R	464.71	0.000289298	0.00275454	6.27725e-05	0.00237891	0.0180754	0.0485886
AX_99333125	1R	465.046	0.000289298	0.00275454	6.27725e-05	0.00237891	0.0180754	0.0485886
AX_99397383	1R	465.046	0.000633693	0.00305671	0.000146203	0.00195272	0.0190421	0.0623326
AX_99417563	1R	465.046	0.000633693	0.00305671	0.000146203	0.00195272	0.0190421	0.0623326
c9206_1713	1R	465.052	0.000461777	0.00199766	6.20777e-05	0.00112226	0.012756	0.0522999
AX_99501981	1R	466.305	0.000461777	0.00199766	6.20777e-05	0.00112226	0.012756	0.0522999
AX_99622606	1R	466.306	0.000289298	0.00275454	6.27725e-05	0.00237891	0.0180754	0.0485886
AX_99752204	1R	466.306	0.000633693	0.00305671	0.000146203	0.00195272	0.0190421	0.0623326
c14590_533	1R	467.869	0.000833094	0.00434231	0.000266054	0.00301385	0.0203684	0.0722366
c14590_548	1R	467.869	0.000428339	0.00398159	1.37018e-05	0.003562	0.0194109	0.0587931
c14590_620	1R	467.869	0.000833094	0.00434231	0.000266054	0.00301385	0.0203684	0.0722366
c16340_271	1R	470.728	0.000833094	0.00434231	0.000266054	0.00301385	0.0203684	0.0722366
c5456_892	1R	471.949	0.0011107	0.00337436	0.000372805	0.00224251	0.014904	0.0586676
AX_99716883	1R	472.267	1.87193e-05	0.00330624	0.000444224	0.00220732	0.0152924	0.0670354
AX_99481336	1R	472.267	0.000833094	0.00434231	1.66967e-05	0.00395504	0.0203684	0.0551797
AX_99380777	1R	472.268	0.00137044	0.0047184	0.000547112	0.00337051	0.0213433	0.0682201
c7809_2710	1R	473.251	0.000878581	0.00225659	0.000232012	0.0013449	0.00963579	0.0490456
c4344_2988	1R	473.979	0.0185933	0.0283515	0.0703234	0.0765327	0.0664183	0.00101244
c19106_993	1R	477.388	0.00137044	0.0047184	0.000547112	0.00337051	0.0213433	0.0682201
c5292_1880	1R	478.313	0.0226389	0.0285476	0.0726255	0.0568086	0.0466864	5.70644e-06
c17301_475	1R	478.445	0.00137044	0.0047184	0.000547112	0.00337051	0.0213433	0.0682201
AX_99402222	1R	493.223	0.000673923	0.00253108	0.000124586	0.0015874	0.0103472	0.0560637
AX_99394718	1R	493.224	0.00116287	0.00282112	0.000919619	0.00184972	0.0110806	0.0696219
AX_99242051	1R	493.224	0.000673923	0.00253108	0.000124586	0.0015874	0.0103472	0.0560637
c22090_408	1R	493.803	0.0011107	0.00510985	0.000372805	0.00374671	0.0223353	0.0756904
c15445_443	1R	493.816	0.000633693	0.0047184	0	0.00436816	0.0213433	0.0623326
AX_99288786	1R	495.002	0.00972542	0.0518101	0.0425363	0.12398	0.102494	0.000485329
c10052_1371	1R	495.527	0.00437793	0.00323968	0.0426905	0.00476558	0.0195463	0.177796
c313_2926	1R	496.409	0.0168904	0.000774917	0.0289509	0.00873967	0.00327981	0.000238013
c35539_636	1R	497.764	0.00171988	0.00551668	0.000679367	0.00414242	0.0233442	0.0716488
c5700_757	1R	498.898	0.00171988	0.00551668	0.000679367	0.00414242	0.0233442	0.0716488
c8211_592	1R	504.523	0.00116287	0.00637651	0.000330252	0.00499231	0.0254117	0.0751639
c16739_432	1R	508.805	0.00116287	0.00637651	0.000330252	0.00499231	0.0254117	0.0751639
wsnp_Ex_rep_c66846_65240088	1R	509.499	0.00092559	0.0047996	0.000202623	0.0035984	0.0184549	0.0658584
c4244_751	1R	511.109	0.000715618	0.00344788	0.000106118	0.00243368	0.012612	0.0564771
AX_99728626	1R	514.654	0.00092559	0.00682956	0.000202623	0.00544648	0.0264699	0.0611628
AX_99423824	1R	514.654	0.000377109	0.00259859	6.00084e-06	0.00175201	0.00853284	0.0361684
c13399_292	1R	515.369	0.00418555	0.00119959	0.00242857	5.03832e-05	0.000107075	0.00194897
c18065_685	1R	520.601	0.00217894	0.00778207	0.00083267	0.00641328	0.0286345	0.064535
c1138_506	1R	530.871	0.00300271	0.00603124	0.00138582	0.00482137	0.0213155	0.0561754
c1138_559	1R	530.871	0.00253599	0.00729807	0.00107466	0.00592013	0.0275442	0.0581705
c1138_712	1R	530.872	0.00178367	0.00682956	0.000202623	0.00673419	0.0264699	0.046844
c1138_808	1R	530.872	0.00203992	0.00720414	5.48308e-05	0.0124423	0.0288556	0.0462121
c1138_913	1R	530.872	0.00253599	0.00729807	0.00107466	0.00592013	0.0275442	0.0581705
c1138_995	1R	530.872	0.00253599	0.00729807	0.00107466	0.00592013	0.0275442	0.0581705
AX_99723325	1R	535.957	0.00472448	0.000319215	0.0331105	4.57193e-05	0.00190439	0.197783
AX_99425270	1R	536.404	0.00386417	0.00729807	0.00205196	0.00592013	0.0275442	0.0678267
c25335_88	1R	539.111	0.00341957	0.00560515	0.00170252	0.0043941	0.0203436	0.0591492
AX_99819574	1R	539.949	0.00386417	0.00729807	0.00107466	0.00726743	0.0215765	0.0527507
c8716_634	1R	548.307	0.00723808	0.0107783	0.00447144	0.0118805	0.0287658	0.0780778
wsnp_Ex_c56097_58351893	1R	553.126	0.00343844	8.61767e-06	0.000371859	0.00128661	9.95593e-05	0.000938636
RAC875_c25507_551	1R	555.411	0.00563518	0.0486543	0.000328137	0.044534	0.0555559	0.00505564
wsnp_JD_c5659_6814240	1R	556.731	0.0278584	0.0283053	0.0877193	0.0810393	0.0644317	0.00148938
c8121_498	1R	556.734	0.00433667	0.0047996	0.00243422	0.00544648	0.0104069	0.0556459
BS00110072_51	1R	556.774	0.00916272	5.81693e-05	0.00125046	0.00299533	0.00195411	0.000252021
c17419_237	1R	556.98	0.00662056	0.00869042	0.00396273	0.00808201	0.0208244	0.0696106
c5338_539	1R	561.051	0.00662056	0.00869042	0.00396273	0.00808201	0.0148109	0.0696106
c6929_651	1R	562.203	0.00662056	0.00869042	0.00396273	0.00808201	0.0148109	0.0696106
c7031_250	1R	564.901	0.00868118	0.00175179	0.00414957	0.00614574	0.00248161	0.000572672
c1502_726	1R	566.192	0.00662056	0.00869042	0.00396273	0.00668645	0.0114072	0.0696106
c1502_762	1R	566.192	0.0065093	0.00965723	0.0027525	0.0116417	0.0144504	0.0600594
c17915_186	1R	566.398	0.0065093	0.00965723	0.0027525	0.0116417	0.0144504	0.069896
c1763_181	1R	567.335	0.00662056	0.00869042	0.00396273	0.00668645	0.0114072	0.0696106
AX_99364554	1R	567.825	0.00723808	0.0107783	0.00447144	0.00848572	0.0158497	0.0780778
c12564_272	1R	569.865	0.00868313	0.0113618	0.00517801	0.00905331	0.0165712	0.0745002
BobWhite_rep_c63278_349	1R	569.865	0.00868313	0.0113618	0.00517801	0.00905331	0.0165712	0.0745002
AX_99596485	1R	572.332	9.18277e-06	0.00131443	0.0140668	0.00333117	0.017128	0.00815008
AX_99864534	1R	572.515	0.00800548	0.0092166	0.0046456	0.00719264	0.0120305	0.0663126
wsnp_Ex_c21193_30320134	1R	578.259	0.0244166	0.0346555	0.0814017	0.0895006	0.0763355	0.000826959
BS00065889_51	1R	579.208	0.0105739	0.000282935	0.00504614	0.00303055	0.000303087	0.000466155
AX_99831492	1R	579.385	0.00800548	0.0119607	0.0046456	0.00719264	0.0173072	0.0663126
AX_99293702	1R	579.385	0.00800548	0.0119607	0.0046456	0.00719264	0.0173072	0.0663126
AX_99334331	1R	579.386	0.00800548	0.0119607	0.0046456	0.00719264	0.0173072	0.0663126
c6129_1711	1R	582.4	0.00662056	0.00869042	0.0025348	0.0058223	0.0148109	0.0414283
c1603_444	1R	584.784	0.00800548	0.0092166	0.0046456	0.00510347	0.0155329	0.0522592
AX_99811599	1R	596.721	0.00800548	0.0119607	0.0046456	0.00591268	0.0173072	0.0573376
AX_99458709	1R	596.721	0.00766368	0.00130067	0.0285697	2.00174e-05	7.14904e-05	0.256231
c921_3806	1R	602.042	0.00433667	0.0119607	0.00134772	0.00510347	0.0173072	0.046844
wsnp_Ex_c18462_27305612	1R	604.802	0.0118062	0.0576083	0.0516371	0.105807	0.115596	0.000258707
Excalibur_c23155_327	1R	606.026	0.00972542	0.0518101	0.0425363	0.12398	0.102494	5.70644e-06
AX_99304445	1R	608.424	0.00826254	0.0127	0.00503722	0.0047085	0.0201869	0.0568706
AX_99772788	1R	608.425	0.00685577	0.0120803	0.00271914	0.00537634	0.0193731	0.045472
wsnp_Ex_rep_c101231_86636951	1R	608.718	0.034963	0.0187899	0.112161	0.0563077	0.0508072	0.000297983
RAC875_c16391_426	1R	608.835	0.033206	0.0283515	0.103132	0.0765327	0.0664183	0.000104344
AX_99656328	1R	609.044	0.0113135	0.0151885	0.00702607	0.00620023	0.0212038	0.0560166
c15659_313	1R	613.149	0.0113135	0.0151885	0.00702607	0.00620023	0.0212038	0.0560166
c15659_658	1R	613.149	0.0113135	0.0151885	0.00702607	0.00620023	0.0212038	0.0560166
GENE_0315_356	1R	613.149	0.00317354	0.00956399	0.00814222	0.0152222	0.0112746	0.000115239
c1915_716	1R	614.744	0.00205904	0.0167533	0.000488251	0.00995141	0.0308693	0.0362612
c3899_1669	1R	614.935	0.0129413	0.0138505	0.00837873	0.00529114	0.0196018	0.0454194
c3511_3136	1R	619.594	0.0121131	0.0145116	0.00768759	0.00493846	0.0203956	0.0454345
wsnp_Ex_c15611_23929128	1R	623.259	0.215367	0.246075	0.129796	0.159424	0.105479	0.435029
c16840_937	1R	623.721	0.0118062	0.0346555	0.0516371	0.123477	0.0763355	4.01482e-05
c12466_167	1R	631.27	0.0015819	0.00253389	0.000857671	0.00135186	0.0177228	0.357382
Jagger_c5542_100	1R	631.287	0.00666781	0.0168774	0.0226738	0.0381875	0.0149682	4.92775e-05
AX_99246072	1R	633.584	0.00868784	0.00716409	0.00653132	0.000972512	0.00639513	0.0204195
AX_99747225	1R	633.585	0.0124337	0.0153377	0.0100859	0.00566382	0.0235947	0.0500827
c2571_985	1R	636.036	0.0108523	0.0167533	0.00857437	0.00463267	0.0206963	0.0482661
RAC875_c55026_311	1R	636.848	0.000862453	0.068567	0.00921156	0.0354008	0.0881696	0.00198402
c4797_681	1R	637.391	0.00938187	0.0148191	0.00718232	0.00550337	0.0223531	0.0520478
c20906_336	1R	637.518	0.00738148	0.00814835	0.00531987	0.00189082	0.00885723	0.0289976
TA005251_0278	1R	638.332	0.00868784	0.0155102	0.00653132	0.00408934	0.0232045	0.0442365
c17760_991	1R	640.114	0.00868784	0.0189998	0.00653132	0.00596709	0.0250153	0.0585562
BS00066338_51	1R	640.296	0.0115024	0.0868431	0.00110416	0.0591071	0.064917	0.0056406
c18631_419	1R	651.436	0.008841	0.021397	0.00686919	0.00747255	0.0276794	0.0813722
RAC875_c12348_720	1R	652.805	0.00859628	1.34569e-06	0.00360468	0.00401911	2.40155e-07	0.000142444
c2352_563	1R	652.806	0.00562436	0.0125501	0.00261572	0.00277731	0.0154251	0.0573121
AX_99788309	1R	654.442	0.00676889	0.0176835	0.00351998	0.00535088	0.0258509	0.0760067
c17716_1191	1R	654.442	0.00676889	0.0176835	0.00351998	0.00535088	0.0258509	0.0760067
c20557_275	1R	655.474	0.0244166	0.0346555	0.0814017	0.0895006	0.0763355	4.01482e-05
RAC875_c3770_903	1R	655.782	0.00972542	0.0518101	0.0425363	0.12398	0.102494	5.70644e-06
c10593_841	1R	656.461	0.00676889	0.0176835	0.00351998	0.00535088	0.0258509	0.0760067
AX_99662943	1R	657.109	0.0081698	0.0184416	0.00621512	0.00580957	0.026764	0.0725235
IACX906	1R	657.462	0.0284471	0.0473075	0.100099	0.0832418	0.0869629	7.2966e-07
BS00066278_51	1R	658	0.0345444	0.00237339	0.0289757	0.00346956	0.000748239	0.000812012
wsnp_Ex_c3147_5817088	1R	658.208	0.0122227	2.77388e-05	0.00750008	0.00315617	2.97144e-05	0.000203103
c3306_824	1R	658.209	0.0081698	0.0184416	0.00621512	0.00580957	0.026764	0.0725235
AX_99776541	1R	658.21	0.0081698	0.0184416	0.00621512	0.00580957	0.026764	0.0725235
wsnp_Ku_c56140_59771244	1R	658.374	0.0081698	0.0184416	0.00621512	0.00580957	0.026764	0.0725235
wsnp_BE590634B_Ta_2_1	1R	658.375	0.0122227	2.77388e-05	0.00750008	0.00315617	2.97144e-05	0.000203103
IACX14	1R	658.376	0.00605385	0.0162179	0.00192549	0.00780443	0.0240712	0.0650897
c15193_272	1R	658.953	0.00738148	0.020581	0.00601785	0.00695161	0.0301477	0.0850928
c2833_1992	1R	660.213	0.00752552	0.0157066	0.00559265	0.00435574	0.0211336	0.063542
c11989_492	1R	661.632	0.008841	0.0176835	0.00686919	0.00535088	0.0258509	0.0760067
wsnp_CAP8_rep_c3938_1936666	1R	664.7	0.0654454	0.000604081	0.0532897	0.0107685	5.14805e-05	0.00700642
AX_99860017	1R	664.853	0.01643	0.000341346	0.0127302	0.00612208	5.54399e-05	1.61266e-05
c15801_434	1R	669.868	0.0100508	0.00794282	0.00787571	0.000977185	0.00984225	0.0314226
c5573_767	1R	670.443	0.00865166	0.00664191	0.00646855	0.000581303	0.00702174	0.020989
IAAV1683	1R	683.47	0.0100068	0.0572343	0.000480605	0.0260314	0.0557366	0.00221994
c4504_3006	1R	684.363	0.00783032	0.00390644	0.00253111	2.14504e-05	0.0060596	0.00573523
Excalibur_c63885_115	1R	684.777	0.0163016	0.00341344	0.00611936	0.0130518	0.00392538	0.000185803
AX_99371862	1R	686.01	0.00848482	0.00532529	0.00296029	0.000221043	0.00689516	0.0121697
c6759_333	1R	687.052	0.00783032	0.00574746	0.00253111	2.14504e-05	0.00738227	0.00573523
c8784_705	1R	687.059	0.00783032	0.00574746	0.00253111	2.14504e-05	0.00738227	0.00573523
c23353_297	1R	689.093	0.00916582	0.00491968	0.00231572	0.000139014	0.00642481	0.00327909
Tdurum_contig11216_942	1R	689.265	0.0100068	0.0432896	2.61663e-05	0.013455	0.0396847	0.00116541
BS00099794_51	1R	689.44	0.0244166	0.0346555	0.0814017	0.0895006	0.0763355	4.01482e-05
AX_99417930	1R	694.073	0.00157877	0.00729824	6.43509e-05	0.00205544	0.00940295	0.0122026
wsnp_Ku_rep_c109724_94227136	1R	694.751	0.0415589	0.0346555	0.117911	0.0592381	0.0743132	3.20664e-05
c12684_599	1R	700.974	0.00164647	0.00453056	0.000225405	0.000484944	0.00961271	0.015354
c16457_126	1R	701.128	0.00322937	0.0074446	0.000827636	0.00172125	0.00960291	0.0203667
Tdurum_contig57153_1356	1R	703.835	0.036552	0.0283053	0.10614	0.0649137	0.0623372	0.000301866
AX_99278913	1R	704.025	0.00436293	0.0076481	0.00192549	0.00073505	0.011257	0.0184074
AX_99259680	1R	704.027	0.00605385	0.010151	0.00455519	0.00110481	0.0159417	0.0365289
AX_99688617	1R	704.027	0.00425655	0.00852382	0.0010595	0.00253736	0.0139431	0.0157631
c5830_153	1R	705.117	0.0022563	0.00477454	0.000274123	0.0133167	0.00167007	0.000827434
AX_99434690	1R	706.951	0.00326455	0.0105729	0.00152986	0.00171795	0.0224839	0.0362612
AX_99796290	1R	706.951	0.00326455	0.0105729	0.00152986	0.00171795	0.0224839	0.0362612
AX_99567694	1R	708.259	0.00787183	0.0662657	0.000515949	0.0427165	0.0706964	0.00361509
c18975_378	1R	708.437	0.0112064	0.00122271	0.0698262	0.00122819	1.89217e-05	0.278335
c11297_99	1R	712.221	0.00188121	0.0018244	6.01685e-05	0.000108032	0.00489334	0.00179332
c6449_1315	1R	713.076	0.00303893	0.00480377	0.000362921	0.000276796	0.0166678	0.0149976
Tdurum_contig93330_656	1R	715.966	0.00521561	0.00091358	0.0307022	0.000629962	0.00288569	0.0271478
AX_99458288	1R	716.316	0.0203435	0.0383024	0.0315789	0.0400584	0.0644317	0.000301866
IAAV279	1R	717.444	0.00228963	0.0023383	0.000138066	0.000312166	0.0126923	0.00417101
c10892_244	1R	717.444	0.00228963	0.0023383	0.000138066	0.000312166	0.0126923	0.00417101
BS00011892_51	1R	718.476	0.00256593	0.00137461	0.000256845	0.000100813	0.0100558	0.000837423
BS00063511_51	1R	718.625	0.033206	0.0283515	0.103132	0.0765327	0.0664183	0.00101244
tplb0049h18_1121	1R	720.282	0.0226389	0.0518101	0.0726255	0.087159	0.102494	0.000485329
c28537_189	1R	723.923	0.00294832	0.00370346	0.000462515	0.000174603	0.0143867	0.00251263
AX_99432148	1R	723.931	0.00294832	0.00370346	0.000462515	0.000174603	0.0143867	0.00251263
c16115_1191	1R	723.932	0.00294832	0.00370346	0.000462515	0.000174603	0.0143867	0.00251263
Ra_c50996_468	1R	725.355	0.00188121	0.00313724	6.01685e-05	0.00030384	0.011337	0.00108452
AX_99724427	1R	725.862	0.00188121	0.00313724	6.01685e-05	0.00030384	0.011337	0.00108452
AX_99335419	1R	725.866	0.00972542	0.0285476	0.0425363	0.087159	0.0628817	0.000485329
c11755_1147	1R	725.867	0.00124327	0.00282935	0.000141425	0.000182665	0.0106871	0
RFL_Contig2961_1117	1R	725.869	0.00972542	0.0518101	0.0425363	0.104761	0.102494	0.000718659
BobWhite_c66315_505	1R	726.428	0.0019548	0.00143483	0.000366632	0.00172926	0.00493946	0.000361349
c19929_430	1R	726.434	0.0213421	0.0528586	0.0756238	0.0981279	0.0888184	0.000205471
c16288_503	2R	4.91534	0.0081698	0.00480377	0.00551264	0.0049959	0.00299752	0.0219097
c28602_261	2R	5.52413	0.00213343	0.00200184	0.00653132	0.00158876	0.000310347	0.00439388
wsnp_CAP11_rep_c4076_1926235	2R	8.67067	0.0189647	0.0424656	0.0921053	0.0898477	0.0764255	0.000739875
Excalibur_c7963_1722	2R	8.92239	0.00213343	0.00200184	0.00454408	0.000658502	0.00227803	0.00358283
AX_99858966	2R	10.1857	0.0415589	0.0346555	0.117911	0.0574397	0.0597489	3.20664e-05
RAC875_c62936_139	2R	12.588	0.0442576	0.0290051	0.116846	0.0589284	0.0712798	0.000420284
c14130_1988	2R	12.9271	0.00265098	0.00346124	0.0020669	0.00233593	0.00542509	0.0052121
RAC875_c31358_214	2R	14.2826	0.00178103	0.0142494	0.0103255	0.0243252	0.0262461	0.000395111
c2640_928	2R	19.0443	0.00240384	0.0011213	2.23944e-05	2.75722e-06	0.000969796	0.00207894
c2101_1332	2R	22.5909	0.00160981	1.9505e-05	4.05504e-06	0.00135101	0.000960705	0.00130488
c2204_206	2R	22.6056	0.00160981	7.93043e-05	4.05504e-06	0.00135101	0.00242036	0.000383022
Tdurum_contig11803_850	2R	23.993	6.64651e-06	0.000689167	0.00576272	0.000634982	0.00190246	0.00246301
AX_99234858	2R	25.5176	0.00065052	0.00038984	0.00037113	0.0027298	0.00102241	0.00233875
IACX1098	2R	27.4708	0.034963	0.0187899	0.112161	0.0808935	0.0508072	0.000297983
c6050_175	2R	28.021	1.10801e-05	0.00114888	5.27098e-06	0.00104495	0.001343	0.00229008
AX_99849143	2R	34.9597	0.000442709	0.00149858	2.75573e-06	0.00134354	0.00300088	0.00542198
c8154_266	2R	37.7785	0.00107637	0.000146018	0.000193405	6.77244e-05	0.000555072	0.00139109
Kukri_rep_c69803_82	2R	38.1959	0.0147419	0.000486469	0.00666591	0.00585872	0.000144418	0.0025539
c4120_2609	2R	40.2607	0.00107637	1.51311e-06	0.000193405	3.58699e-05	6.39587e-05	0.000264667
AX_99878725	2R	40.3767	0.00065052	4.14325e-05	2.85847e-05	0.000251847	8.14773e-07	0.00100724
c54198_480	2R	40.4633	0.00107637	1.51311e-06	0.000193405	3.58699e-05	6.39587e-05	0.000264667
c12750_440	2R	41.459	0.00065052	4.14325e-05	2.85847e-05	2.75722e-06	8.14773e-07	6.92656e-05
BS00110490_51	2R	45.48	0.0317165	0.00875801	0.0470604	0.00272211	0.0171791	0.002387
RAC875_c46516_443	2R	45.4836	0.00113011	1.30718e-05	0.000656371	2.62933e-06	2.58679e-05	1.74948e-05
AX_99388061	2R	46.5217	0.000692924	0.00012717	0.000291785	0.000178113	2.93593e-06	0.000568828
AX_99435894	2R	47.7624	0.0033575	2.34529e-05	0.00336406	0.00070522	7.05152e-06	0.00223632
c9328_635	2R	48.5958	0.00369552	4.14325e-05	0.00294827	0.000399776	8.14773e-07	0.00172523
c12482_545	2R	50.078	0.00369552	4.14325e-05	0.00294827	0.000399776	8.14773e-07	0.00172523
AX_99829052	2R	50.0799	0.00379354	0.00012717	0.00434512	3.62463e-05	0.000278887	0.00338066
c2112_2364	2R	55.2255	0.0101947	0.0301415	0.0390844	0.118153	0.0509524	0.00245841
D_GDRF1KQ01A0AOV_75	2R	62.3792	0.0014241	0.00694891	0.0323159	0.0171902	0.0207061	2.30042e-05
c15414_291	2R	62.4307	0.00240384	0.00038984	0.000331933	3.0675e-05	0.000853113	0.000311355
c10577_1527	2R	68.522	0.000146481	0.000101423	0.00110143	1.54966e-09	7.67011e-05	0.00028526
RAC875_c65419_229	2R	69.1339	0.000570528	1.06299e-05	0.00199974	0.000208778	3.6301e-05	0.00206234
BobWhite_c16439_1143	2R	71.7837	0.00060998	9.89227e-05	0.00201958	0.00133315	0.00224096	0.000312552
wsnp_JD_c12687_12877994	2R	73.2567	8.05015e-06	4.12202e-07	0.000211343	0.000196229	0.00076835	0.000120083
tplb0045o20_699	2R	73.2634	0.0013296	2.53549e-06	0.00321164	9.97389e-05	1.09532e-05	0.000844983
BS00106937_51	2R	75.4711	0.034963	0.0187899	0.112161	0.0808935	0.0508072	0.000297983
wsnp_Ex_c5239_9272511	2R	76.1965	0.000609741	0.000222306	0.00511394	0.000132642	0.000655568	0.00105906
wsnp_Ex_rep_c67391_65971023	2R	77.0614	0.0244166	0.0346555	0.0814017	0.0895006	0.0763355	4.01482e-05
RAC875_c11609_62	2R	77.0638	0.0165166	0.0423386	0.0610947	0.105059	0.0881696	4.65402e-06
wsnp_JD_c18695_17091254	2R	84.7721	8.05015e-06	4.12202e-07	0.000211343	0.000196229	0.00076835	0.000120083
Excalibur_c2887_131	2R	84.934	0.00972542	0.0518101	0.0425363	0.12398	0.102494	5.70644e-06
c56440_489	2R	89.9401	0.000188882	4.14325e-05	0.0033633	0.000251847	0.000184583	0.00348275
Tdurum_contig82812_213	2R	89.9439	0.020745	0.0344747	0.079809	0.0680454	0.0645904	8.81291e-06
IACX6340	2R	91.2516	0.00578312	9.89227e-05	0.000857257	6.96138e-05	0.000909543	3.12072e-05
wsnp_Ex_rep_c68113_66877517	2R	92.1235	0.00418555	3.18736e-06	0.010488	7.79576e-05	0.000812759	0.000928541
wsnp_BE497494B_Ta_2_1	2R	93.9216	0.0360497	0.0352365	0.10228	0.0495306	0.075228	5.92067e-09
c1726_2949	2R	93.9235	0.000166983	2.53549e-06	0.00207998	9.97389e-05	1.09532e-05	0.0013644
c9932_935	2R	95.3316	8.59928e-05	1.51311e-06	0.00168561	1.29903e-06	5.36531e-05	0.00212982
wsnp_Ex_c6537_11338763	2R	97.5134	0.0442576	0.0151573	0.134888	0.0705615	0.0445882	0.000420284
c30649_380	2R	101.731	0.000166983	2.53549e-06	0.00207998	9.97389e-05	1.09532e-05	0.0013644
Tdurum_contig98206_211	2R	106.278	0.000274688	7.93043e-05	0.00251542	0.000446212	0.000208058	0.00401163
wsnp_BE499478B_Ta_2_1	2R	112.038	0.0278584	0.0383024	0.0877193	0.0779538	0.0800094	7.85561e-05
c3263_423	2R	112.131	0.000274688	7.93043e-05	0.00251542	0.000446212	0.000208058	0.00401163
Ra_c31466_694	2R	112.667	0.00210127	0.000282935	0.00781764	6.65142e-05	0.00133056	0.000466155
Kukri_c29034_801	2R	112.932	0.000277515	0.00106732	0.00301091	0.00737929	0.00585905	0.000395111
c4822_357	2R	113.396	0.000409177	3.70119e-05	0.00299183	0.0003164	0.000104604	0.00377489
AX_99493295	2R	114.164	0.000409177	3.70119e-05	0.00299183	0.0003164	0.000104604	0.00377489
TA004478_0271	2R	116.566	0.00234359	0.0118217	0.016856	0.0032997	0.010115	4.53177e-05
RAC875_c14105_66	2R	121.036	0.00162865	0.000980143	0.00495839	0.00138292	0.000740758	0.000581135
AX_99223948	2R	124.883	0.0244166	0.0346555	0.0814017	0.0895006	0.0763355	4.01482e-05
c6256_1227	2R	127.971	0.000248358	0.000166454	0.00142636	0.000325625	0.000163499	0.000459147
c12325_115	2R	128.176	0.000409177	5.24545e-05	0.00299183	1.09251e-05	2.23928e-05	0.00059682
c16765_532	2R	130.151	0.000409177	5.24545e-05	0.00299183	1.09251e-05	2.23928e-05	0.00059682
c12248_321	2R	131.205	0.000409177	5.24545e-05	0.00299183	1.09251e-05	2.23928e-05	0.00059682
c1692_252	2R	134.433	0.00818833	0.0283515	0.0437768	0.106909	0.0664183	0.000104344
c4231_1868	2R	134.836	0.000570528	1.06299e-05	0.00350906	0.000208778	3.6301e-05	0.00264929
wsnp_Ex_c1782_3365844	2R	135.227	0.00972542	0.0518101	0.0425363	0.12398	0.102494	5.70644e-06
c1976_1202	2R	146.994	0.000248358	1.89128e-07	0.00241397	0.000123387	3.30106e-06	0.00180997
c21669_1485	2R	148.171	0.0165166	0.0423386	0.0610947	0.105059	0.0881696	4.65402e-06
Kukri_rep_c72254_186	2R	148.171	0.034963	0.0344747	0.112161	0.0680454	0.0800257	8.81291e-06
c21293_150	2R	148.733	0.000146481	0.000101423	0.00199974	1.54966e-09	7.67011e-05	0.00028526
c1006_61	2R	151.123	7.13978e-05	0.000423077	0.00162439	0.000124843	0.00112987	8.20391e-05
c1770_1304	2R	151.356	0.000146481	0.000101423	0.00199974	1.54966e-09	7.67011e-05	0.00028526
AX_99355969	2R	151.772	0.000248358	1.89128e-07	0.00241397	0.000123387	3.30106e-06	0.00180997
c19572_461	2R	151.773	0.000248358	1.89128e-07	0.00241397	0.000123387	3.30106e-06	0.00180997
AX_99433375	2R	154.401	0.000146481	0.000101423	0.00199974	1.54966e-09	7.67011e-05	0.00028526
c17115_407	2R	155.143	0.000248358	0.000189653	0.00241397	0.000123387	0.00104481	0.00600025
c10848_216	2R	156.05	0.000248358	1.89128e-07	0.00241397	0.000123387	3.30106e-06	0.00180997
AX_99344341	2R	156.139	2.30337e-05	0.000314644	0.00128794	0.000497058	0.000876705	9.95318e-06
AX_99497982	2R	156.248	0.000146481	0.000101423	0.00199974	1.54966e-09	7.67011e-05	0.00028526
c3772_469	2R	161.518	0.000146481	1.06299e-05	0.00199974	1.54966e-09	3.6301e-05	0.00264929
c12985_1650	2R	162.133	7.13978e-05	0.000423077	0.00162439	0.000124843	0.00112987	8.20391e-05
c1760_592	2R	166.339	0.000377109	0.00011989	0.00286701	0.000495934	0.000791233	0.00455182
c13882_1018	2R	166.45	0.000248358	1.89128e-07	0.00241397	0.000123387	3.30106e-06	0.00180997
c14285_1148	2R	166.651	0.000248358	1.89128e-07	0.00241397	0.000123387	3.30106e-06	0.00180997
c4441_278	2R	167.388	1.57758e-05	0.000166454	0.000567964	1.4398e-05	0.000163499	0.000459147
c19956_899	2R	168.538	0.000138141	0.000707339	0.00779717	0.00333435	0.00360838	0
c19956_1301	2R	168.538	0.000146481	0.000101423	0.00199974	1.54966e-09	7.67011e-05	0.00028526
c12614_531	2R	172.097	0.000248358	1.89128e-07	0.00241397	0.000123387	3.30106e-06	0.00180997
AX_99836907	2R	179.457	2.63125e-07	2.72831e-05	0.000428416	0.000131655	6.81256e-05	2.30732e-06
AX_99841049	2R	179.459	5.81669e-05	5.72605e-06	0.00179316	6.02762e-05	5.74258e-06	0.00154189
AX_99631976	2R	184.491	1.57758e-05	0.000166454	0.00142636	1.14718e-05	0.000163499	0.00013502
AX_99285983	2R	184.737	7.50026e-05	6.49084e-05	1.33407e-06	1.13476e-06	1.77205e-05	0.000962637
AX_99872843	2R	186.322	1.02518e-07	0.000547659	0.00110143	0.000210926	0.00141502	0.000265255
c739_881	2R	192.993	1.57758e-05	0.000166454	0.00142636	1.14718e-05	0.000163499	0.00013502
AX_99341446	2R	196.871	5.81669e-05	5.72605e-06	0.00179316	6.02762e-05	5.74258e-06	0.00154189
c7005_324	2R	198.143	5.81669e-05	5.72605e-06	0.00179316	6.02762e-05	5.74258e-06	0.00154189
AX_99809997	2R	199.964	0.000127353	6.60183e-05	0.00220181	0.000358343	0.000572342	0.00436246
c19754_968	2R	201.241	5.81669e-05	5.72605e-06	0.00179316	6.02762e-05	5.74258e-06	0.00154189
c19754_561	2R	201.241	1.02518e-07	0.000101423	0.00110143	0.000210926	0.000587345	0.000376859
c49763_78	2R	201.653	0.000127353	6.60183e-05	0.00220181	0.000358343	0.000572342	0.00436246
c5790_1241	2R	201.655	5.81669e-05	5.72605e-06	0.00179316	6.02762e-05	5.74258e-06	0.00154189
c7463_265	2R	201.916	2.63125e-07	2.72831e-05	0.000428416	0.000131655	4.37483e-05	2.30732e-06
AX_99391516	2R	202.247	1.02518e-07	0.000101423	0.00110143	0.000210926	0.000587345	0.000376859
c9732_340	2R	203.782	5.81669e-05	5.72605e-06	0.00179316	6.02762e-05	5.74258e-06	0.00154189
c770_2457	2R	222.791	5.81669e-05	5.72605e-06	0.00179316	6.02762e-05	5.74258e-06	0.00154189
c14454_396	2R	223.312	5.81669e-05	5.72605e-06	0.00179316	6.02762e-05	5.74258e-06	0.00154189
c6667_2137	2R	230.88	1.57758e-05	0.000688447	0.00142636	0.00031957	0.00173211	0.000459147
c6667_2236	2R	230.88	5.81669e-05	5.72605e-06	0.00179316	6.02762e-05	0.00015108	0.00154189
c2494_1010	2R	234.606	0.000127353	2.72831e-05	0.00220181	1.95037e-05	6.81256e-05	0.000953707
c2494_687	2R	234.606	5.81669e-05	0.000247598	0.00179316	4.53992e-05	0.000282846	2.26199e-05
AX_99645524	2R	236.617	0.000223419	2.80738e-05	0.00265225	0.000242955	0.000388419	0.00318677
AX_99693058	2R	238.393	0.00355543	0.0512666	0.0085749	0.027125	0.0262733	0.000811949
AX_99688573	2R	238.442	0.00185442	0.00729693	0.0124558	0.0132685	0.0244414	0.000182075
c9047_593	2R	241.486	0.0119381	0.0438977	0.0470597	0.114467	0.0865873	5.9013e-05
wsnp_Ku_rep_c70742_70379526	2R	244.722	0.013936	0.0637107	0.060952	0.0786518	0.108794	4.94967e-05
c38941_379	2R	251.642	0.000127353	2.72831e-05	0.00220181	1.95037e-05	4.37483e-05	0.000953707
c8292_675	2R	252.883	0.000127353	2.72831e-05	0.00220181	1.95037e-05	4.37483e-05	0.000953707
AX_99808394	2R	253.28	0.0119381	0.0726913	0.0470597	0.0944507	0.134349	0.00131679
c38000_70	2R	253.28	1.02518e-07	0.000547659	0.00110143	0.000841029	0.00168119	0.000265255
c25217_204	2R	253.917	5.81669e-05	0.000247598	0.00179316	4.53992e-05	0.000282846	2.26199e-05
c5183_646	2R	253.917	5.81669e-05	0.000247598	0.00179316	4.53992e-05	0.000282846	2.26199e-05
c1474_258	2R	253.917	5.81669e-05	0.000247598	0.00179316	4.53992e-05	0.000282846	2.26199e-05
Kukri_rep_c70265_167	2R	353.403	0.00972542	0.0518101	0.0425363	0.12398	0.102494	5.70644e-06
AX_99787002	2R	370.342	0.0107598	0.068567	0.0470604	0.105059	0.131972	0.000556936
RAC875_c18698_550	2R	370.343	0.00972542	0.0819541	0.0425363	0.104761	0.151734	0.000718659
CAP7_rep_c6939_197	2R	436.166	0.0118062	0.0576083	0.0516371	0.123477	0.0949513	0.000258707
c8850_1275	2R	437.765	0.000223419	2.80738e-05	0.00265225	0.000242955	1.77205e-05	0.00318677
AX_99660705	2R	438.831	0.000127353	6.60183e-05	0.00220181	1.95037e-05	6.81256e-05	0.00436246
c8029_518	2R	438.831	0.000532828	6.60183e-05	0.00530435	0.000131655	6.81256e-05	0.00834554
c26245_474	2R	438.843	0.000223419	2.80738e-05	0.00265225	0.000242955	1.77205e-05	0.00318677
c26245_345	2R	438.844	0.000223419	2.80738e-05	0.00265225	0.000242955	1.77205e-05	0.00318677
c8694_851	2R	440.535	0.000109576	0.000169158	0.00119243	0.000910973	0.000650246	0.0020334
c8694_930	2R	440.535	0.000223419	2.80738e-05	0.00265225	0.000242955	1.77205e-05	0.00318677
c10305_2293	2R	441.808	0.000223419	2.80738e-05	0.00265225	0.000242955	1.77205e-05	0.00318677
c46474_202	2R	453.32	0.000532828	6.60183e-05	0.0038465	0.000358343	6.81256e-05	0.00436246
c26725_181	2R	455.512	0.000532828	6.60183e-05	0.0038465	0.000358343	6.81256e-05	0.00436246
c26725_260	2R	455.512	0.000570528	1.06299e-05	0.00557239	1.54966e-09	7.67011e-05	0.00351249
c19032_263	2R	456.985	0.000532828	6.60183e-05	0.0038465	0.000358343	6.81256e-05	0.00436246
AX_99382797	2R	457.462	0.000532828	6.60183e-05	0.0038465	0.000358343	6.81256e-05	0.00436246
AX_99762120	2R	457.462	0.000532828	6.60183e-05	0.0038465	0.000358343	6.81256e-05	0.00436246
AX_99277612	2R	457.462	0.000532828	6.60183e-05	0.0038465	0.000358343	6.81256e-05	0.00436246
AX_99577754	2R	460.971	0.000532828	6.60183e-05	0.0038465	0.000358343	6.81256e-05	0.00436246
c52088_180	2R	463.571	0.000532828	6.60183e-05	0.0038465	0.000358343	6.81256e-05	0.00436246
wsnp_Ex_rep_c103248_88252281	2R	549.421	0.033206	0.0283515	0.103132	0.0765327	0.0664183	0.00101244
c33829_282	2R	551.956	0.000377109	5.72605e-06	0.00328472	6.02762e-05	0.000282846	0.00154189
IAAV1743	2R	569.233	0.00192369	0.0247645	0.046165	0.0729513	0.0679719	0.000967695
Kukri_c57491_156	2R	572.343	0.000377109	5.72605e-06	0.00328472	6.02762e-05	0.000282846	0.00154189
RAC875_c60230_122	2R	572.343	0.0226389	0.0285476	0.0726255	0.087159	0.0628817	0.000485329
wsnp_Ex_rep_c66524_64799410	2R	573.508	0.000346464	0.000250623	0.00198631	0.00111969	0.000872634	0.00294348
BobWhite_c11178_914	2R	573.509	0.000117966	0.000506359	8.00693e-05	0.00128354	0.00160917	9.93127e-07
wsnp_Ex_rep_c66809_65185215	2R	573.51	0.000227794	4.70931e-05	0.00164924	0.000466075	0.000517437	0.000647471
c1957_464	2R	576.033	0.000532828	6.60183e-05	0.0038465	0.000358343	6.81256e-05	0.00436246
BS00032606_51	2R	577.314	0.0226389	0.0518101	0.0726255	0.0711749	0.0814841	0.000485329
AX_99499751	2R	577.975	0.000248358	0.000166454	0.0027668	1.14718e-05	0.000684054	0.00013502
c2028_1068	2R	584.974	0.000346464	0.000250623	0.00361902	0.000716908	0.000872634	0.00842984
AX_99550999	2R	586.189	0.000127353	2.72831e-05	0.00253655	1.95037e-05	3.69443e-05	0.00125861
Ex_c10478_746	2R	586.834	9.54037e-07	0.00152058	0.000857257	0.00418365	0.00416269	3.12072e-05
wsnp_JD_c352_546108	2R	587.25	0.00972542	0.0518101	0.0425363	0.12398	0.102494	5.70644e-06
c5342_1135	2R	588.458	3.42344e-05	5.39844e-05	0.000100486	0.000557541	0.000302332	0.00205045
c23641_159	2R	589.188	5.81669e-05	0.000247598	0.00206663	4.53992e-05	0.000900925	3.00452e-05
c3208_694	2R	589.449	0.000377109	5.72605e-06	0.00536097	2.53607e-07	0.000282846	0.00587718
c7657_446	2R	589.871	1.57758e-05	0.000166454	0.0016445	0.00031957	0.000684054	0.000182681
c5732_1089	2R	590.585	0.000223419	2.80738e-05	0.00305407	0.000242955	1.77205e-05	0.00415303
AX_99767318	2R	591.343	0.0213421	0.0414069	0.0475311	0.0444207	0.0868731	0.000372855
c321_299	2R	591.637	0.000127353	2.72831e-05	0.00253655	1.95037e-05	3.69443e-05	0.00125861
c27186_229	2R	595.018	0.000223419	2.80738e-05	0.00305407	0.000242955	1.77205e-05	0.00415303
c800_981	2R	595.261	5.81669e-05	5.72605e-06	0.00206663	4.53992e-05	0.000282846	0.00206453
c888_627	2R	601.035	0.000377109	5.72605e-06	0.00536097	4.24223e-05	0.000240748	0.00587718
c16965_329	2R	608.164	0.000346464	0.000250623	0.00361902	0.00036766	0.000201949	0.00842984
c5553_841	2R	614.394	0.000715618	0.000347953	0.00514182	0.000504445	0.000327242	0.0108105
c4992_614	2R	614.638	0.000353341	0.00206045	0.000367371	0.00329561	0.00274348	1.09137e-05
c8691_127	2R	615.419	0.000715618	0.000347953	0.00514182	0.000504445	0.000327242	0.0108105
AX_99577615	2R	625.487	0.000532828	0.000461117	0.00444537	0.00104496	5.78638e-05	0.0106005
AX_99770955	2R	625.932	0.000377109	0.00011989	0.00379841	0.00046332	0.000240748	0.00587718
c60538_330	2R	627.013	0.000223419	0.000347953	0.0018371	0.000846951	1.50507e-05	0.0108105
c10412_1080	2R	628.744	0.00135536	0.00269021	4.73783e-05	0.00250643	0.00330414	0.000126065
c985_971	2R	629.576	0.000248358	1.89128e-07	0.00320128	0.000115288	0.000586383	0.00236968
c20682_1816	2R	637.415	0.000248358	1.89128e-07	0.00320128	0.000115288	0.000586383	0.00236968
c3088_1394	2R	640.115	0.000248358	1.89128e-07	0.00320128	0.000115288	0.000586383	0.00236968
c13461_2055	2R	641.424	0.000377109	0.00011989	0.00379841	0.00046332	4.14888e-06	0.00587718
c10648_2070	2R	645.281	0.000146481	0.000101423	0.00265433	1.44814e-09	0.002137	0.000376859
BS00040336_51	2R	645.285	5.49631e-06	0.00318212	0.00363035	0.000979372	0.00997573	3.21306e-05
AX_99581007	2R	647.186	0.000248358	1.89128e-07	0.00320128	0.000115288	0.000586383	0.00236968
c21031_926	2R	647.282	0.020745	0.0548829	0.079809	0.0948521	0.0971132	0.000538216
AX_99276672	2R	648.195	0.000248358	1.89128e-07	0.00320128	0.000115288	0.000586383	0.00236968
AX_99510048	2R	648.195	0.000146481	0.000101423	0.00265433	1.44814e-09	0.002137	0.000376859
BobWhite_c28819_517	2R	650.827	0.0226389	0.0518101	0.0726255	0.087159	0.102494	0.000485329
c21620_409	2R	651.165	0.000415573	0.000249042	0.000940985	0.00129277	3.29796e-05	0.000397807
c6921_1723	2R	658.909	0.00972542	0.0518101	0.0425363	0.12398	0.102494	5.70644e-06
c14244_1303	2R	660.395	0.000428339	0.00052133	0.000645022	0.0020752	0.000804619	0.0131349
c14244_951	2R	660.396	0.000409177	5.24545e-05	0.00565608	1.39985e-05	0.00182085	0.00377489
c3924_305	2R	661.173	0.00107637	1.51311e-06	0.0136326	6.33738e-05	0.0010242	0.00975828
AX_99772046	2R	670.799	0.00710891	0.0168567	0.000108105	0.017445	0.0190139	0.00157707
c675_516	2R	674.968	0.000532828	0.000461117	0.00444537	0.00104496	5.78638e-05	0.0137284
AX_99476005	2R	678.773	0.000377109	0.00011989	0.00379841	0.00046332	4.14888e-06	0.00780283
AX_99573164	2R	678.775	1.81878e-06	0.000169158	3.40586e-05	0.000851702	9.10164e-05	0.00522288
Excalibur_c28017_641	2R	689.853	0.00092559	0.000250623	0.00588737	0.0015939	0.00017246	0.0168802
AX_99421008	2R	690.563	0.0284471	0.0473075	0.100099	0.0832418	0.0869629	0.000353155
c19343_734	2R	691.605	0.00121669	6.60183e-05	0.0070598	0.00104496	3.16108e-05	0.0137284
c4607_227	2R	692.834	0.00783781	0.0352365	0.0384896	0.133585	0.0732297	0.000143934
IACX7505	2R	694.396	0.0226389	0.0518101	0.0565808	0.087159	0.0814841	0.000718659
AX_99662138	2R	696.76	0.00121669	0.000461117	0.00903208	0.00104496	5.78638e-05	0.0248122
c18992_348	2R	697.503	0.000715618	2.80738e-05	0.00514182	0.000846951	8.48631e-05	0.0108105
BS00022896_51	2R	700.175	0.000570528	1.06299e-05	0.0064296	4.79478e-05	0.00120689	0.0159478
AX_99816460	2R	702.389	0.00092559	0.000250623	0.00588737	0.0015939	2.14646e-08	0.0168802
c1003_558	2R	704.214	0.000477759	0.0047486	0.00843786	0.00347262	0.0166698	0.000737023
c8743_460	2R	706.756	0.00127224	1.06299e-05	0.00827912	1.44814e-09	0.000426004	0.00351249
RAC875_c15396_90	2R	717.377	0.015064	0.0313516	0.0607657	0.0558779	0.0554672	7.55948e-05
AX_99298422	2R	717.589	0.00184938	0.00011989	0.0100974	0.00126356	4.14888e-06	0.0133002
AX_99440807	2R	717.59	0.00184938	0.00011989	0.0100974	0.00126356	4.14888e-06	0.0133002
c17751_417	2R	718.164	0.00429481	0.000625543	0.0432867	0.000524066	0.00435673	0.134796
c20410_531	2R	718.547	0.00184938	0.000590089	0.0100974	0.00245701	0.000128331	0.0188371
AX_99762539	2R	723.272	0.00154719	0.000189653	0.00916691	0.00150272	2.38484e-06	0.0129351
AX_99561487	2R	731.312	0.00217894	0.000461117	0.0110703	0.00214886	5.78638e-05	0.0196314
AX_99519900	2R	731.312	0.00217894	0.000461117	0.0110703	0.00214886	5.78638e-05	0.0196314
c45559_132	2R	732.191	0.00184938	0.00011989	0.0100974	0.00126356	0.000240748	0.0133002
AX_99230541	2R	732.191	0.00680767	0.000579452	0.0599722	0.0041595	0.0126452	0.117193
c6824_1044	2R	735.025	0.00217894	0.000461117	0.0110703	0.00214886	5.78638e-05	0.0196314
c9513_1321	2R	735.866	0.00225162	1.06299e-05	0.0139078	0.000425451	0.000426004	0.0159478
c9513_876	2R	735.866	0.00184938	0.00011989	0.0100974	0.00126356	4.14888e-06	0.0133002
AX_99587969	2R	738.832	0.00184938	0.00011989	0.0100974	0.00126356	4.14888e-06	0.0172606
AX_99800925	2R	744.631	0.00178367	0.000250623	0.00768741	0.00213182	0.00017246	0.0110614
c7971_248	2R	744.664	0.00217894	6.60183e-05	0.0110703	0.00104496	3.16108e-05	0.0137284
c2160_541	2R	749.996	0.00178367	0.000250623	0.0095686	0.0015939	1.84571e-08	0.00842984
AX_99602222	2R	753.198	0.00142759	0.00055486	0.00826103	0.00226079	3.53021e-05	0.0111575
AX_99328261	2R	753.199	0.00170083	0.0087579	0.0104688	0.00677891	0.0260284	0.000258708
AX_99820357	2R	753.199	0.000673923	0.000103598	0.00425358	0.0015874	4.6282e-05	0.00176558
c4314_558	2R	753.899	0.00142759	0.00055486	0.00826103	0.00226079	3.53021e-05	0.0111575
AX_99405911	2R	765.008	0.0119381	0.0438977	0.0470597	0.114467	0.0865873	5.9013e-05
c75_342	2R	766.656	0.0031524	0.0726913	0.0231449	0.135033	0.134349	0.00179377
c4108_1037	2R	768.669	0.01331	0.0315962	0.0744433	0.0869325	0.0576142	0.00019347
c18110_281	2R	776.169	0.000557437	0.0008357	0.00563692	0.00293336	0.00550153	0.348906
c18110_506	2R	776.17	0.000428339	0.00196066	0.00722594	0.00807787	0.0150759	0.32556
wsnp_JD_c514_781859	2R	778.163	0.00972542	0.0518101	0.0425363	0.12398	0.102494	5.70644e-06
AX_99515517	2R	779.074	0.00184938	0.00011989	0.0141829	0.0002038	0.000207369	0.0188371
c3962_1208	2R	781.852	0.00148648	2.80738e-05	0.0105697	0.000471731	0.000454389	0.0108105
RFL_Contig337_1645	2R	783.325	9.54037e-07	0.00942682	0.000185453	0.00862112	0.0097771	4.23338e-05
Ra_c4051_1010	2R	783.328	0.00116287	0.000169158	0.00746199	0.00134714	1.10955e-05	0.00849118
AX_99397627	2R	783.332	0.00171988	0.00116405	0.00909975	0.00341175	0.000811738	0.0208333
AX_99307869	2R	783.332	0.00355829	0.00443222	0.0105453	9.62863e-05	0.0135373	0.000308856
AX_99256879	2R	783.549	0.00142759	0.00055486	0.00826103	0.00226079	3.53021e-05	0.0142494
AX_99292699	2R	783.55	0.00142759	0.00055486	0.00826103	0.00226079	3.53021e-05	0.0142494
AX_99497760	2R	784.049	0.0029972	0.00630923	0.00980174	0.000495486	0.0142523	0.000139976
c53248_223	2R	784.108	0.00116287	0.000169158	0.00746199	0.00134714	1.10955e-05	0.00849118
AX_99449880	2R	785.581	0.0263662	0.0438977	0.079372	0.0784306	0.0865873	5.9013e-05
c6481_2348	2R	785.827	0.00116287	0.000169158	0.00746199	0.00134714	1.10955e-05	0.00849118
AX_99476021	2R	788.462	0.00174114	0.00291671	0.0179459	0.00644041	0.00925751	0.00365967
Excalibur_c73922_55	2R	788.816	0.000461777	0.000320668	0.00404192	0.00169014	0.000128885	0.0154754
c8312_1478	2R	791.15	0.000346464	0.000118656	0.00510093	0.000139949	0.00128791	0.000660711
RAC875_rep_c72879_435	2R	791.156	0.000630967	0.0127581	0.00654993	0.00299926	0.019379	4.50943e-06
AX_99555987	2R	793.855	0.000346464	6.09629e-06	0.00510093	0.00066957	0.000163998	0.00541942
AX_99577151	2R	795.095	0.000346464	0.000588303	0.00510093	4.89761e-06	0.00245021	0.000447027
AX_99621694	2R	795.095	0.000353341	0.0055645	0.000151822	0.00512181	0.00755536	7.83866e-05
c26275_224	2R	795.861	0.000346464	0.000588303	0.00510093	4.89761e-06	0.00245021	0.000447027
wsnp_Ex_c7713_13153321	2R	798.93	0.04939	0.230758	0.008057	0.168903	0.144963	0.0337438
AX_99689035	2R	799.347	0.00120178	0.014726	0.00777174	0.00396204	0.0213928	2.33236e-05
AX_99532002	2R	802.632	0.00623186	0.0423386	0.0348549	0.105059	0.0881696	4.65402e-06
AX_99541754	2R	802.632	0.00972542	0.0518101	0.0425363	0.12398	0.102494	5.70644e-06
RAC875_rep_c102601_204	2R	803.572	0.0263672	0.0409071	0.0905794	0.092883	0.0731775	4.94967e-05
c14328_932	2R	803.774	0.0360497	0.0170008	0.10228	0.0646744	0.042629	0.00355183
Excalibur_rep_c104444_206	2R	805.828	0.0155102	0.0393187	0.0425363	0.031026	0.0628817	5.70644e-06
c1886_676	2R	806.11	0.000532828	0.0010189	0.00530435	9.51735e-05	0.0015822	0.00153679
c1886_832	2R	806.11	0.000394657	0.000565375	0.00254252	0.000652634	0.00123281	0.418223
AX_99564644	2R	807.012	1.57758e-05	0.00156617	0.0027668	0.000978748	0.00317363	0.00435111
Excalibur_c3171_416	2R	807.497	0.00071029	0.00462988	0.000313416	0.00418365	0.00667474	4.23338e-05
wsnp_Ex_c23598_32826926	2R	808.794	0.00159344	0.00515629	9.62294e-05	0.00731778	0.0053605	0.000343397
AX_99254959	2R	813.269	1.02518e-07	0.000547659	0.00229289	0.000197132	0.00185482	0.000359155
AX_99232283	2R	813.271	1.02518e-07	0.000547659	0.00229289	0.000197132	0.00185482	0.000359155
c8281_859	2R	814.672	1.10801e-05	0.000423077	0.00186315	0.000116681	0.00158004	0.000150558
c8251_629	2R	814.907	4.86512e-05	0.00096472	0.00147771	0.000464626	0.00218323	0.00218951
AX_99732251	2R	815.157	0.000119342	7.15186e-05	0.00840524	0.000907397	0.00114135	0.00439388
Excalibur_rep_c102052_721	2R	815.43	0.0172194	0.0591242	0.0701875	0.101322	0.102743	0.000705602
AX_99351967	2R	816.808	1.10801e-05	0.000423077	0.00186315	0.000116681	0.00158004	0.000150558
c56348_84	2R	817.548	0.000166983	0.000222306	0.00367856	1.87742e-05	0.00109676	1.76368e-05
c9088_859	2R	817.553	0.000166983	0.000222306	0.00367856	1.87742e-05	0.00109676	1.76368e-05
Excalibur_c64983_65	2R	817.553	0.0203435	0.0383024	0.0710526	0.0649137	0.0800094	2.50851e-05
c59736_285	2R	822.905	4.86512e-05	0.00332969	0.00128794	0.00126307	0.00701192	0.00384824
c6950_376	2R	823.466	0.0118062	0.0863625	0.039284	0.0745581	0.115596	0.00371193
AX_99424314	2R	826.736	4.86512e-05	0.00332969	0.00251542	0.00245206	0.00804984	0.0116568
c5052_180	2R	828.244	1.10801e-05	0.00366603	0.00299183	0.00278419	0.00868618	0.0115777
c8064_327	2R	829.875	0.000131391	0.00250646	0.0017589	0.00313782	0.00512489	0.00923585
c29063_266	2R	832.074	0.000228224	0.00366603	0.00142839	0.00445418	0.0100576	0.0135255
c1368_889	2R	833.583	0.000384282	0.00156617	0.00110183	0.00351307	0.00420268	0.00928569
Kukri_c52356_96	2R	834.32	0.000540346	0.00250646	0.000850483	0.0048991	0.00761765	0.0133773
c8327_491	2R	838.787	0.0102169	0.00782851	0.0229536	0.0204608	0.0193708	8.81291e-06
wsnp_Ex_c10751_17505459	2R	840.559	0.0014241	0.00694891	0.0126645	0.0311374	0.0207061	6.6943e-05
wsnp_Ex_c5123_9088111	2R	841.151	0.0165166	0.0423386	0.0610947	0.105059	0.0881696	4.65402e-06
wsnp_Ku_c9901_16493072	2R	841.153	0.00623186	0.068567	0.0348549	0.123428	0.10897	0.000449121
c14198_590	2R	841.911	0.000770118	0.00310943	0.000177133	0.00720677	0.00469142	0.0192063
wsnp_BE445431D_Ta_2_1	2R	842.11	0.000770118	0.00310943	0.000177133	0.00720677	0.00469142	0.0192063
BobWhite_c16917_732	2R	843.323	0.00972542	0.0518101	0.0425363	0.12398	0.102494	5.70644e-06
BS00108775_51	2R	844.208	0.0263672	0.0231344	0.0905794	0.0656032	0.0580089	0.00120569
c51696_209	2R	846.585	0.0041032	0.00829283	0.000326256	0.013951	0.00631732	0.0224541
c6930_1317	2R	847.834	0.0121825	0.00358333	0.00418784	0.00552655	0.000417327	0.00211607
RAC875_c2176_2416	2R	848.317	0.0336519	0.0160028	0.0474441	0.0116724	0.0367367	0.0002446
Kukri_rep_c72666_625	2R	848.803	0.0165166	0.0423386	0.0610947	0.105059	0.0881696	4.65402e-06
BS00004224_51	2R	849.768	0.00343322	0.00588704	0.000261316	0.0102441	0.002137	0.0176329
AX_99664606	2R	856.486	0.00292384	0.00953917	3.21857e-06	0.0130338	0.00747233	0.0111854
BobWhite_c38419_677	2R	856.967	0.00387141	0.00760389	0.000355794	0.0095744	0.00386572	0.0135255
AX_99348675	2R	856.974	0.00387141	0.00760389	0.000355794	0.0095744	0.00386572	0.0135255
c9884_644	2R	857.159	0.00332953	0.00664191	0.000260381	0.00830525	0.00294389	0.0138841
c9457_1102	2R	857.705	0.00433582	0.00953917	0.000503618	0.0100015	0.0048404	0.0183543
RAC875_c5342_1312	2R	857.708	0.00387141	0.00760389	0.000355794	0.007946	0.00212041	0.0135255
c2124_1624	2R	858.138	0.00433582	0.00953917	0.000503618	0.0100015	0.0048404	0.0183543
c2124_1364	2R	858.138	5.37214e-05	0.0133415	0.0112862	0.0228666	0.052919	0.189399
c11740_785	2R	858.141	0.00482648	0.0116928	0.000676849	0.0122908	0.0086223	0.0236115
Ku_c674_915	2R	859.578	0.0193765	0.0352365	0.0515717	0.0960393	0.075228	0.000140839
c10409_1204	2R	859.579	0.00421983	0.0104925	0.000157295	0.0108729	0.00478112	0.01739
AX_99296055	2R	864.013	0.0208444	0.0125063	0.00740177	0.00926597	7.95271e-05	0.00193068
Excalibur_c3506_610	2R	864.717	0.00565935	0.0144514	1.08812e-05	0.0142782	0.024038	0.04577
c53197_726	2R	864.944	0.00343322	0.0106894	2.31315e-05	0.0145887	0.00594931	0.0148494
IAAV3100	2R	865.357	0.0427286	0.0231344	0.126056	0.0656032	0.0580089	0.00120569
AX_99485610	2R	866.009	0.00387141	0.0129625	7.69034e-05	0.0173223	0.00699898	0.0224135
tplb0050m09_1890	2R	867.811	0.00433582	0.0154535	0.000155124	0.0177416	0.011222	0.0275178
c11531_360	2R	868.492	0.00332953	0.0147503	2.56764e-05	0.0168861	0.00909493	0.0283244
Kukri_c3115_279	2R	869.296	0.00178914	0.00953917	7.66629e-05	0.0130338	0.00554777	0.0152604
GENE_1016_565	2R	869.296	0.0247148	0.00647291	0.0114305	1.18613e-05	4.82266e-05	0.00214243
RFL_Contig4499_204	2R	877.327	0.0226389	0.0518101	0.0726255	0.087159	0.102494	5.70644e-06
AX_99346787	2R	879.004	0.00203092	0.0074446	0.00023025	0.0132552	0.00370978	0.0213483
Excalibur_rep_c104620_183	2R	879.427	0.0442576	0.0290051	0.134888	0.0589284	0.0712798	7.2966e-07
wsnp_Ex_rep_c70299_69243835	2R	879.427	0.00972542	0.0518101	0.0425363	0.12398	0.102494	5.70644e-06
AX_99428949	2R	879.428	0.00273889	0.00649834	6.10657e-05	0.0117869	0.00292792	0.0226742
AX_99310793	2R	879.433	0.00273889	0.00649834	6.10657e-05	0.0117869	0.00292792	0.0226742
AX_99390110	2R	879.434	0.00273889	0.00649834	6.10657e-05	0.0117869	0.00292792	0.0226742
Ex_c5740_1133	2R	879.778	0.00228963	0.0056183	0.000115093	0.0104075	0.00223774	0.0196345
wsnp_Ex_c25943_35203857	2R	879.778	0.00228963	0.0056183	0.000115093	0.0104075	0.00223774	0.0196345
TA021271_0482	2R	879.8	2.13686e-05	0.0158637	0.000157058	0.0205339	0.00620166	0.00200253
wsnp_JD_c12346_12606967	2R	884.62	0.00623186	0.068567	0.0348549	0.143277	0.10897	0.000449121
D_GDS7LZN01DU929_63	2R	884.869	0.0285139	0.00976536	0.028408	0.0163993	0.0100484	0.00014925
c12640_740	2R	885.247	0.0071545	0.00417095	0.000715749	0.00773458	0.00197278	0.192423
AX_99318886	2R	885.301	0.00157877	0.00346124	0.000320929	0.00715478	0.000369431	0.0146284
c15592_701	2R	887.432	0.00164647	0.0016568	6.10657e-05	0.00336574	5.38907e-05	0.0116805
RAC875_rep_c114621_464	2R	895.358	0.00124327	0.00282935	0.000125221	0.00609082	0.000570136	0.0117984
RAC875_c30919_311	2R	895.367	0.00372766	0.0175039	0.0196364	0.0379134	0.0326634	4.01482e-05
BobWhite_c42601_173	2R	900.648	0.0263672	0.0231344	0.0905794	0.092883	0.0580089	0.000191652
c10646_1211	2R	900.778	7.12733e-05	0.034467	0.00222683	0.0333044	0.0142286	0.00404315
Excalibur_c9752_289	2R	900.779	0.00181003	0.00117365	5.71827e-05	0.003286	3.04002e-05	0.00326028
RAC875_c25271_138	2R	902.507	0.0121904	0.00362634	0.00373971	0.00964721	0.0166697	5.47546e-05
BS00084417_51	2R	903.07	0.0166229	0.00147362	0.00438596	0.000679	0.0090926	1.02152e-05
c5968_970	2R	903.149	0.00213343	0.000988612	0.000128667	0.00292175	0.000194885	0.00223632
c8140_1079	2R	903.765	0.000532351	0.00337003	0.00277609	0.00550413	0.0152475	0.291994
Excalibur_c20439_825	2R	904.107	0.00850237	0.0113633	0.011209	0.0115451	0.0233606	0.000306412
c6172_272	2R	904.441	0.0142037	0.00515629	0.0055165	0.0100075	0.0207166	3.70493e-05
c17573_577	2R	905.87	0.0166229	0.00147362	0.00438596	0.000679	0.0090926	1.02152e-05
Kukri_c34553_89	2R	906.059	0.00213343	0.000988612	0.000128667	0.00292175	0.000720084	0.00223632
AX_99409441	2R	906.496	0.00213343	0.000988612	0.000128667	0.00292175	0.000720084	0.00223632
AX_99823365	2R	906.496	0.00213343	0.000988612	0.000128667	0.00292175	0.000720084	0.00223632
AX_99660664	2R	906.496	0.00213343	0.000988612	0.000128667	0.00292175	0.000720084	0.00223632
c2167_622	2R	906.497	0.0144962	0.00272325	0.00385819	0.00163359	0.0114533	6.6943e-05
Tdurum_contig61938_424	2R	906.688	0.000476152	0.0118217	0.0022994	0.0186567	0.0174223	0.000442341
c2439_737	2R	906.746	0.00213343	0.000988612	0.000128667	0.00292175	0.000720084	0.00223632
RFL_Contig385_761	2R	906.858	0.00248359	0.0017579	0.000228755	0.00422187	0.00231897	0.00531987
BobWhite_c33464_133	2R	906.864	0.0188575	0.0030582	0.00750008	0.00315617	0.0143818	2.70403e-06
AX_99697091	2R	909.526	0.00269329	0.00126372	3.60065e-06	0.00583513	0.00125533	0.000650081
IACX5726	2R	909.526	0.0163016	0.00341344	0.00611936	0.000802454	0.00952313	1.78588e-06
AX_99345777	2R	909.526	0.00248359	0.0017579	0.000228755	0.00422187	0.00119385	0.00531987
c12312_564	2R	910.469	0.00248359	0.0017579	0.000228755	0.00422187	0.00119385	0.00531987
Tdurum_contig56321_179	2R	910.494	0.0191423	0.00204571	0.00525895	0.00110092	0.0102279	3.21449e-05
c34072_207	2R	915.86	0.00107924	1.29996e-06	0.000716805	0.00152964	0.00083205	2.43208e-06
Kukri_c10869_1591	2R	915.863	0.00248359	0.0017579	0.000228755	0.00422187	0.00119385	0.00531987
Excalibur_rep_c109577_698	2R	915.94	0.013163	0.00286509	0.00507638	0.0122852	0.0152323	1.72849e-06
Excalibur_c7971_712	2R	915.941	0.00248359	0.0017579	0.000228755	0.00422187	0.00119385	0.00531987
Excalibur_c62106_387	2R	917.506	0.00248359	0.0017579	0.000228755	0.00422187	0.00119385	0.00531987
AX_99855433	2R	917.606	0.0166229	0.00147362	0.00438596	0.000679	0.0090926	1.02152e-05
IACX11305	2R	917.784	0.0226389	0.0285476	0.0726255	0.087159	0.0628817	0.000485329
Tdurum_contig14482_423	2R	917.997	0.0193765	0.0600449	0.0665641	0.0781204	0.094976	0.000812408
c5115_94	2R	918.051	0.00167443	0.00193446	0.00017594	0.00739265	0.00205292	0.0024179
wsnp_Ex_c34303_42642389	2R	918.485	0.0123235	1.38528e-06	0.00153351	0.000139734	0.0021382	6.51064e-07
Excalibur_c49875_479	2R	919.056	0.00181003	0.00117365	5.71827e-05	0.003286	0.00029816	0.00251263
AX_99725784	2R	919.935	0.0166229	0.00147362	0.00438596	0.000679	0.0090926	1.02152e-05
c17625_1560	2R	920.239	0.0166229	0.00147362	0.00438596	0.000679	0.0090926	1.02152e-05
c10244_281	2R	920.364	0.00248359	0.0017579	0.000228755	0.00422187	0.00119385	0.00531987
IACX7717	2R	920.99	0.00248359	0.0017579	0.000228755	0.00422187	0.00119385	0.00531987
c3520_344	2R	921.562	0.00972542	0.0518101	0.0425363	0.104761	0.102494	0.000718659
AX_99554305	2R	921.74	0.0033575	0.00200184	0.00109279	0.0046569	0.00143235	0.0117107
Tdurum_contig50839_279	2R	924.505	0.0244166	0.0346555	0.0814017	0.0895006	0.0763355	4.01482e-05
Excalibur_c34649_556	2R	925.194	0.0371709	0.0414069	0.11021	0.0540822	0.071166	0.000250462
c14949_222	2R	926.009	0.00485792	0.00336882	0.00204121	0.0046569	0.00265756	0.0148418
Kukri_c94792_127	2R	927.015	0.0269252	0.000625856	0.0142221	0.00315617	0.0143818	0.000203103
wsnp_Ex_c41300_48154348	2R	927.768	0.00537991	0.00469628	0.00240605	0.0062666	0.00393655	0.0211799
c7819_987	2R	927.77	0.00537991	0.00469628	0.00240605	0.0062666	0.00393655	0.0211799
c7819_402	2R	927.77	0.00537991	0.00469628	0.00240605	0.0062666	0.00393655	0.0211799
c8116_715	2R	932.95	0.00515177	0.00267062	0.00223818	0.00355264	0.00173343	0.00640574
c18082_291	2R	934.021	0.0243588	0.000530504	0.00986842	1.38571e-05	0.00348446	0.000500547
RAC875_c75800_216	2R	934.242	0.00515177	0.00267062	0.00223818	0.00355264	0.00173343	0.00640574
tplb0042o21_419	2R	935.494	0.00662056	0.00157965	0.000294143	0.00420139	0.00127093	0.000876152
IAAV298	2R	936.569	0.0324965	0.0109886	0.0774876	0.0252882	0.0343152	0.000804336
c8924_2488	2R	937.903	0.00261344	0.00289242	9.0282e-05	0.00150272	0.00131699	0.00114885
RAC875_c50347_258	2R	940.984	0.00860422	0.00175684	0.0055165	0.0131174	0.00826186	0.000343397
AX_99876082	2R	942.691	0.00350867	0.00488832	0.000292332	0.000732818	0.0051769	0.000179503
c11826_838	2R	944.654	0.00386417	0.00519461	0.000493573	0.00174225	0.00540266	0.00202917
Excalibur_c42413_442	2R	944.655	0.00103442	0.016399	0.00144915	0.00868113	0.0125447	8.49727e-05
AX_99316645	3R	0.891232	0.0314866	0.02745	0.020794	0.0296569	0.0825946	0.304349
c9413_340	3R	3.28914	0.0033575	0.000473348	0.00380744	1.72287e-05	0.00351602	0.0112866
TA006649_0689	3R	5.71853	0.0226389	0.0285476	0.0726255	0.0568086	0.0628817	0.000485329
Tdurum_contig50954_394	3R	7.40713	0.00125515	0.0224557	0.015461	0.0240811	0.02471	0.000933277
Excalibur_rep_c69004_1008	3R	7.40745	0.0165166	0.0224022	0.0348549	0.011356	0.0269754	0.002387
TA004185_0286	3R	7.41042	0.010495	0.00342123	0.0321981	0.0180916	0.0103597	0.000269775
Tdurum_contig77551_589	3R	8.04217	0.0209332	0.0169423	0.03356	0.0252448	0.00527426	0.150731
AX_99250735	3R	9.35365	0.00767506	0.0301828	0.0466143	0.0163002	0.0194015	0.101424
Excalibur_c1084_229	3R	10.9187	0.0409281	0.0285476	0.110715	0.0568086	0.0628817	0.00215753
c50309_203	3R	11.1306	0.0539683	0.0563564	0.0521596	0.0598571	0.0264134	0.201741
AX_99550087	3R	11.388	0.014229	0.015898	0.00789136	0.021796	0.0478914	0.300581
Kukri_rep_c96809_352	3R	11.4934	0.0214317	0.00453056	0.00648476	0.00788761	0.0176774	0.00402439
c7580_2154	3R	11.4989	0.0156562	0.0205479	0.0844076	0.0197295	0.00822093	0.503659
c7580_2193	3R	11.4989	0.015757	0.0154546	0.0916074	0.0146672	0.00288277	0.493254
c27126_442	3R	12.0259	0.0456654	0.0100047	0.0175812	0.0196749	0.0146723	0.00775424
wsnp_Ex_c3005_5548573	3R	17.3495	0.239186	0.051583	0.132757	0.0417503	0.00465385	0.0205186
BS00022772_51	3R	18.6006	0.0520264	0.0135684	0.0437768	0.0227513	0.0385464	0.00012971
wsnp_Ra_c389_826890	3R	19.5385	0.239186	0.051583	0.132757	0.0417503	0.00465385	0.0205186
Tdurum_contig45618_1089	3R	19.5399	0.218104	0.0430046	0.121734	0.0249088	0.00177648	0.0179303
c11290_1188	3R	19.5401	0.233743	0.0460844	0.129913	0.0370886	0.00404207	0.0189822
c11290_2174	3R	19.5412	0.233743	0.0460844	0.129913	0.0370886	0.00279054	0.0189822
TA001028_0737	3R	20.769	0.0244166	0.0346555	0.0814017	0.0895006	0.0763355	4.01482e-05
Kukri_c49280_230	3R	21.1382	0.008498	0.302598	9.62294e-05	0.270768	0.167381	0.0281772
c23752_566	3R	21.1384	0.0785695	0.124209	0.0638008	0.099642	0.0717698	0.275045
Kukri_c13830_556	3R	21.2665	0.0185933	0.048521	0.0703234	0.0910877	0.101827	0.00012971
Kukri_c13830_487	3R	21.2665	0.0263662	0.0438977	0.079372	0.0770416	0.0685568	3.41078e-05
RAC875_c60169_200	3R	22.4946	0.020745	0.00159054	0.0157012	0.000479522	0.00667415	0.00607693
TA001885_0568	3R	23.3718	0.0218373	0.3522	0.00705096	0.23973	0.184013	0.0375883
Tdurum_contig52302_649	3R	25.8983	0.034963	0.0187899	0.0952987	0.0563077	0.0508072	0.000297983
BS00097558_51	3R	25.8983	0.0664631	0.103179	0.0578589	0.0810038	0.0545799	0.270651
c7598_526	3R	25.8989	0.0785695	0.124209	0.0638008	0.099642	0.0717698	0.275045
AX_99737699	3R	26.1892	0.0740558	0.122182	0.0564719	0.104912	0.0704152	0.262365
c7934_638	3R	28.8035	0.0542032	0.0542053	0.0487684	0.0585824	0.0790107	0.357366
wsnp_Ra_c9738_16174002	3R	29.4583	0.00972542	0.0518101	0.0425363	0.12398	0.102494	5.70644e-06
c6750_615	3R	31.5535	0.0765741	0.116979	0.0623628	0.0932158	0.0631436	0.267961
wsnp_Ex_c14162_22093694	3R	32.934	0.022129	0.326235	0.00602097	0.277935	0.1699	0.0332501
c4890_1726	3R	33.2349	0.0740558	0.122182	0.0564719	0.104912	0.0704152	0.262365
AX_99659475	3R	45.1939	0.042408	0.0114629	0.0325278	0.00578077	0.000309027	0.00138139
IAAV5662	3R	47.1133	0.0185933	0.0135684	0.0703234	0.0765327	0.0385464	0.00101244
AX_99544509	3R	47.1948	0.121405	0.163272	0.0809245	0.124962	0.0919965	0.253678
AX_99282331	3R	47.1968	0.127221	0.165674	0.0891406	0.119061	0.0934871	0.266228
CAP8_c8651_206	3R	47.197	0.0350092	0.202156	0.00302197	0.168743	0.0982185	0.0192174
wsnp_Ex_c15674_24005648	3R	50.1205	0.0193765	0.0352365	0.0665641	0.0960393	0.075228	0.000140839
c20763_308	3R	50.1279	0.0215825	0.0603725	0.112441	0.0340234	0.0279349	0.522686
c6479_522	3R	51.1952	0.149832	0.152517	0.0934334	0.132524	0.094565	0.237852
Jagger_c4901_95	3R	51.9086	0.134109	0.141493	0.0804391	0.104912	0.0760194	0.277551
c7036_2099	3R	63.126	0.188673	0.218751	0.125707	0.155114	0.106462	0.388417
Kukri_c5252_107	3R	64.3777	0.210112	0.216622	0.132562	0.163158	0.103181	0.29334
Excalibur_c49977_170	3R	69.4449	0.185634	0.221537	0.123939	0.157616	0.107981	0.401115
c19374_292	3R	79.2359	0.182629	0.224356	0.122188	0.160148	0.109517	0.414048
wsnp_Ex_c4069_7355431	3R	80.4338	0.182629	0.250315	0.121346	0.182097	0.121304	0.433873
c11854_1006	3R	82.0084	0.183782	0.233015	0.11704	0.167934	0.104504	0.414591
c11854_372	3R	82.009	0.194032	0.246075	0.12844	0.168984	0.11512	0.435029
BobWhite_c9704_273	3R	83.0186	0.0112136	0.025817	0.0647023	0.0698742	0.0837988	0.000452211
JG_c3077_214	3R	84.1057	0.204561	0.246075	0.129128	0.168984	0.11512	0.435029
BS00011570_51	3R	85.08	0.490603	0.051583	0.276168	0.0417503	0.0193033	0.0205186
wsnp_Ex_rep_c66896_65307566	3R	85.3793	0.502905	0.0435787	0.288797	0.0184716	0.0105793	0.0172808
c517_2111	3R	85.3799	0.204561	0.246075	0.129128	0.168984	0.11512	0.435029
IAAV6689	3R	85.8851	0.570843	0.060832	0.325147	0.0509774	0.0239884	0.0222577
AX_99774322	3R	87.5988	0.200189	0.253338	0.121281	0.184831	0.122931	0.427752
c3126_784	3R	88.7047	0.207699	0.256396	0.130879	0.167404	0.114396	0.441545
c8896_425	3R	95.6861	0.0165166	0.0224022	0.0610947	0.046374	0.0531708	0.002387
c6676_1452	3R	97.4614	0.207699	0.256396	0.12038	0.177272	0.114396	0.421703
c18316_225	3R	102.924	0.218582	0.256396	0.131541	0.167404	0.114396	0.441545
c14759_1583	3R	105.401	0.215367	0.25949	0.129796	0.170018	0.115979	0.45504
c14759_1453	3R	105.401	0.207699	0.256396	0.12038	0.177272	0.114396	0.441082
AX_99596963	3R	106.331	0.218582	0.256396	0.131541	0.167404	0.114396	0.461149
AX_99394695	3R	106.331	0.210872	0.253338	0.122083	0.174598	0.112831	0.447205
AX_99332015	3R	106.331	0.210872	0.253338	0.122083	0.174598	0.112831	0.447205
AX_99672028	3R	106.333	0.209037	0.238963	0.126358	0.144052	0.0983867	0.442195
AX_99556844	3R	106.333	0.218582	0.256396	0.131541	0.167404	0.114396	0.461149
c6136_622	3R	106.591	0.210872	0.253338	0.122083	0.174598	0.112831	0.447205
AX_99848093	3R	108.405	0.212185	0.249118	0.128068	0.15164	0.107003	0.448596
wsnp_Ex_c4927_8772847	3R	109.513	0.105307	1.59959e-08	0.166483	0.00975949	0.00446185	0.00497018
AX_99348048	3R	109.932	0.629982	0.0584582	0.353677	0.0485996	0.0227782	0.0218123
c21344_711	3R	110.302	0.218582	0.256396	0.131541	0.167404	0.114396	0.461149
AX_99637500	3R	113.606	0.221832	0.266935	0.133304	0.175581	0.123674	0.467698
IAAV9068	3R	138.964	0.0165166	0.0423386	0.0610947	0.088169	0.0695697	4.65402e-06
c3351_2090	3R	164.047	0.0226389	0.0285476	0.0726255	0.087159	0.0628817	0.000485329
AX_99845681	3R	173.619	0.221832	0.266935	0.133304	0.175581	0.123674	0.467698
c12875_445	3R	177.874	0.221832	0.266935	0.133304	0.175581	0.123674	0.467698
c2205_417	3R	179.446	0.218582	0.256396	0.131541	0.167404	0.114396	0.461149
AX_99546251	3R	181.555	0.226451	0.273261	0.130446	0.18095	0.126978	0.475187
c2481_2847	3R	181.56	0.210872	0.266935	0.112238	0.185761	0.123674	0.447205
AX_99724189	3R	183.005	0.226451	0.273261	0.130446	0.18095	0.126978	0.475187
AX_99347357	3R	183.016	0.241182	0.270079	0.132811	0.200951	0.125316	0.442003
AX_99734206	3R	183.017	0.226451	0.273261	0.120257	0.191315	0.126978	0.45504
AX_99237411	3R	187.432	0.239331	0.268997	0.126604	0.17806	0.120847	0.456765
AX_99369091	3R	190.906	0.242671	0.279739	0.128283	0.186453	0.130363	0.463066
c6910_735	3R	193.791	0.251026	0.283036	0.137549	0.189257	0.132086	0.457104
AX_99710919	3R	199.317	0.259547	0.286374	0.136301	0.192095	0.133831	0.471288
AX_99753222	3R	199.905	0.259547	0.286374	0.136301	0.192095	0.133831	0.471288
AX_99753076	3R	199.907	0.259547	0.286374	0.136301	0.192095	0.133831	0.471288
AX_99740180	3R	200.286	0.246077	0.257699	0.1296	0.159236	0.107569	0.447229
AX_99720959	3R	200.597	0.247647	0.286374	0.135828	0.192095	0.133831	0.471288
AX_99857126	3R	206.225	0.252745	0.264898	0.132918	0.175282	0.114914	0.459017
AX_99504836	3R	207.249	0.252745	0.264898	0.132918	0.175282	0.135947	0.459017
BobWhite_c31011_102	3R	207.857	0.068209	1	0.0176113	0.597174	0.485016	0.110864
c1651_1697	3R	214.108	0.251026	0.283036	0.127215	0.199907	0.132086	0.457104
AX_99255683	3R	214.259	0.256129	0.275529	0.134601	0.183593	0.124194	0.465129
AX_99542630	3R	215.279	0.251026	0.283036	0.127215	0.199907	0.132086	0.457104
AX_99677534	3R	215.329	0.239539	0.307282	0.126346	0.209906	0.144766	0.436897
AX_99490136	3R	217.089	0.259547	0.286374	0.136301	0.192095	0.133831	0.471288
AX_99311910	3R	222.448	0.259547	0.286374	0.136301	0.192095	0.133831	0.471288
AX_99688005	3R	222.525	0.252745	0.264898	0.132918	0.175282	0.114914	0.459017
AX_99306039	3R	223.066	0.259547	0.286374	0.136301	0.192095	0.133831	0.471288
AX_99468732	3R	223.076	0.229969	0.288699	0.12158	0.172847	0.126865	0.419844
AX_99888638	3R	223.619	0.259547	0.286374	0.136301	0.192095	0.133831	0.471288
AX_99860217	3R	223.687	0.256129	0.275529	0.134601	0.183593	0.124194	0.465129
AX_99828715	3R	224.392	0.259547	0.286374	0.136301	0.192095	0.133831	0.471288
AX_99674247	3R	224.403	0.259547	0.286374	0.136301	0.192095	0.133831	0.471288
AX_99755246	3R	224.427	0.251026	0.283036	0.127215	0.199907	0.132086	0.457104
c3166_1972	3R	230.055	0.259547	0.286374	0.136301	0.192095	0.133831	0.471288
c6435_845	3R	230.448	0.256129	0.275529	0.134601	0.183593	0.124194	0.465129
c5479_1216	3R	230.744	0.259547	0.286374	0.136301	0.192095	0.133831	0.471288
c38363_184	3R	232.426	0.256129	0.275529	0.134601	0.183593	0.124194	0.465129
AX_99845173	3R	232.428	0.259547	0.286374	0.136301	0.192095	0.133831	0.471288
AX_99347318	3R	232.556	0.259547	0.286374	0.136301	0.192095	0.133831	0.471288
AX_99326588	3R	232.59	0.252745	0.264898	0.132918	0.175282	0.114914	0.459017
AX_99854461	3R	232.776	0.256129	0.275529	0.134601	0.183593	0.124194	0.465129
AX_99328923	3R	232.99	0.259547	0.286374	0.136301	0.192095	0.133831	0.471288
AX_99551597	3R	235.172	0.259547	0.286374	0.136301	0.192095	0.133831	0.471288
c15654_578	3R	236.119	0.256129	0.275529	0.134601	0.183593	0.124194	0.465129
c7694_1026	3R	237.431	0.259547	0.286374	0.136301	0.192095	0.133831	0.471288
c7694_1272	3R	237.432	0.259547	0.286374	0.136301	0.192095	0.133831	0.471288
c5812_1190	3R	238.711	0.259547	0.286374	0.136301	0.192095	0.133831	0.471288
c5812_1304	3R	238.711	0.252745	0.264898	0.132918	0.175282	0.114914	0.459017
c12112_1091	3R	240.49	0.259547	0.286374	0.136301	0.192095	0.133831	0.471288
AX_99633330	3R	247.161	0.242671	0.279739	0.118457	0.197008	0.130363	0.463066
c33015_305	3R	247.622	0.257889	0.27648	0.13058	0.218009	0.12866	0.430013
AX_99702817	3R	249.537	0.256129	0.275529	0.134601	0.183593	0.124194	0.465129
c12902_1346	3R	250.756	0.259547	0.286374	0.136301	0.192095	0.133831	0.471288
AX_99447382	3R	251.361	0.259547	0.286374	0.136301	0.192095	0.133831	0.471288
AX_99264053	3R	251.542	0.249394	0.254479	0.131251	0.167164	0.105989	0.45295
AX_99296455	3R	252.738	0.256129	0.275529	0.134601	0.183593	0.124194	0.465129
AX_99748856	3R	252.857	0.259547	0.286374	0.136301	0.192095	0.133831	0.471288
AX_99679378	3R	252.891	0.259547	0.286374	0.136301	0.192095	0.133831	0.471288
AX_99568869	3R	253.468	0.259547	0.286374	0.136301	0.192095	0.133831	0.471288
AX_99697056	3R	253.474	0.259547	0.286374	0.136301	0.192095	0.133831	0.471288
AX_99622427	3R	253.564	0.247647	0.272243	0.135828	0.180809	0.12251	0.471021
AX_99650930	3R	253.741	0.256129	0.275529	0.134601	0.183593	0.124194	0.465129
AX_99456513	3R	253.802	0.259547	0.286374	0.136301	0.192095	0.133831	0.471288
AX_99854430	3R	254.564	0.259547	0.286374	0.136301	0.192095	0.133831	0.471288
AX_99496005	3R	254.597	0.256129	0.275529	0.134601	0.183593	0.124194	0.465129
AX_99605925	3R	254.841	0.259547	0.286374	0.136301	0.192095	0.133831	0.471288
AX_99382678	3R	255.082	0.239539	0.292581	0.126346	0.175393	0.132936	0.436589
AX_99764409	3R	255.856	0.210872	0.266935	0.144481	0.175581	0.123674	0.507946
AX_99304264	3R	255.865	0.259547	0.286374	0.136301	0.192095	0.133831	0.471288
BS00097481_51	3R	256.745	0.00972542	0.0518101	0.0425363	0.12398	0.102494	5.70644e-06
AX_99751778	3R	258.003	0.251026	0.283036	0.127215	0.199907	0.132086	0.457104
AX_99239521	3R	258.003	0.252745	0.264898	0.132918	0.175282	0.114914	0.459017
AX_99636615	3R	258.004	0.259547	0.286374	0.136301	0.192095	0.133831	0.471288
wsnp_Ex_c7260_12463738	3R	261.448	0.0244166	0.0346555	0.0656763	0.0895006	0.0763355	4.01482e-05
AX_99868875	3R	263.204	0.226451	0.273261	0.110759	0.191315	0.126978	0.475187
RAC875_c8755_314	3R	277.823	0.0520264	0.0283515	0.142204	0.0512214	0.0664183	0.00101244
c1298_2738	3R	419.15	0.249394	0.254479	0.131251	0.167164	0.105989	0.45295
AX_99445514	3R	435.008	0.215367	0.25949	0.140848	0.170018	0.115979	0.495224
AX_99821871	3R	613.385	0.259547	0.286374	0.136301	0.192095	0.133831	0.471288
AX_99784027	3R	615.896	0.259547	0.286374	0.136301	0.192095	0.133831	0.471288
AX_99241867	3R	619.156	0.252745	0.264898	0.132918	0.186412	0.125065	0.479305
AX_99491828	3R	626.385	0.256129	0.275529	0.134601	0.19497	0.134883	0.485385
AX_99872215	3R	626.687	0.249394	0.254479	0.131251	0.178046	0.115612	0.473274
RAC875_c14529_815	3R	626.806	0.71141	0.0670947	0.400763	0.0455665	0.0254696	0.0267427
wsnp_JD_c10233_10936535	3R	627.649	0.0185933	0.0283515	0.0703234	0.106909	0.0664183	0.000104344
AX_99528568	3R	636.408	0.247647	0.272243	0.135828	0.192095	0.133112	0.491322
c9301_756	3R	636.899	0.252745	0.264898	0.132918	0.186412	0.125065	0.479305
AX_99355509	3R	638.779	0.256129	0.275529	0.134601	0.19497	0.134883	0.485385
c4254_1169	3R	639.215	0.256129	0.275529	0.134601	0.19497	0.134883	0.485385
AX_99726589	3R	640.579	0.256129	0.275529	0.134601	0.19497	0.134883	0.485385
AX_99794087	3R	642.963	0.256129	0.275529	0.134601	0.19497	0.134883	0.485385
c4652_1762	3R	643.322	0.256129	0.275529	0.134601	0.19497	0.134883	0.485385
c39820_353	3R	649.534	0.256129	0.275529	0.134601	0.19497	0.134883	0.485385
c8246_645	3R	650.425	0.256129	0.275529	0.134601	0.19497	0.134883	0.485385
c9229_3272	3R	656.974	0.249394	0.254479	0.131251	0.178046	0.115612	0.473274
c9041_959	3R	659.474	0.256129	0.275529	0.134601	0.19497	0.134883	0.485385
c9041_915	3R	659.474	0.256129	0.275529	0.134601	0.19497	0.134883	0.485385
c29109_367	3R	659.913	0.256129	0.275529	0.134601	0.19497	0.134883	0.485385
c29109_303	3R	659.913	0.256129	0.275529	0.134601	0.19497	0.134883	0.485385
AX_99491509	3R	660.676	0.259547	0.272243	0.136301	0.192095	0.133112	0.491322
RFL_Contig5246_1091	3R	661.789	0.013936	0.0637107	0.060952	0.108297	0.108794	0.000779225
c6517_1358	3R	664.32	0.00972542	0.0518101	0.0425363	0.12398	0.102494	5.70644e-06
c20145_268	3R	673.53	0.271727	0.258471	0.136761	0.192095	0.121668	0.491322
c10464_285	3R	674.389	0.27357	0.25949	0.13287	0.202991	0.126243	0.495465
c20782_459	3R	675.839	0.259896	0.237158	0.149549	0.195304	0.120537	0.514728
AX_99360197	3R	677.921	0.214079	0.188082	0.108398	0.170951	0.0795669	0.472844
AX_99761021	3R	680.012	0.0244166	0.0346555	0.0814017	0.0895006	0.0763355	4.01482e-05
c12916_244	3R	680.177	0.259896	0.237158	0.149549	0.195304	0.120537	0.514728
c18275_1404	3R	685.29	0.302544	0.243067	0.135153	0.236904	0.123819	0.481953
c18275_1464	3R	685.291	0.304302	0.252198	0.140646	0.209682	0.128891	0.524012
c6502_663	3R	686.724	0.304302	0.252198	0.140646	0.209682	0.128891	0.524012
c10789_147	3R	688.541	0.308047	0.249118	0.142391	0.207553	0.12718	0.530285
Kukri_c25447_489	3R	690.05	0.0630508	0.556923	0.0114035	0.462976	0.269064	0.0832147
wsnp_Ex_rep_c108072_91444417	3R	691.837	0.0263672	0.0409071	0.0905794	0.092883	0.0731775	0.000191652
c1933_2840	3R	693.992	0.298798	0.246075	0.133436	0.215769	0.12549	0.516042
Tdurum_contig31586_197	3R	694.451	0.00972542	0.0518101	0.0425363	0.12398	0.102494	5.70644e-06
c30996_409	3R	694.462	0.000668946	0.191397	0.0627319	0.147621	0.0592626	0.453532
c14311_1416	3R	695.018	0.308047	0.249118	0.142391	0.207553	0.12718	0.530285
c14311_1377	3R	695.018	0.308047	0.249118	0.142391	0.207553	0.12718	0.530285
c14311_1021	3R	695.018	0.308047	0.249118	0.142391	0.207553	0.12718	0.530285
c14311_1008	3R	695.019	0.308047	0.249118	0.142391	0.207553	0.12718	0.530285
AX_99828632	3R	695.45	0.308047	0.249118	0.142391	0.207553	0.12718	0.530285
AX_99865456	3R	697.295	0.308047	0.249118	0.142391	0.207553	0.12718	0.530285
AX_99864555	3R	697.298	0.308047	0.249118	0.142391	0.207553	0.12718	0.530285
AX_99581405	3R	697.299	0.308047	0.249118	0.142391	0.207553	0.12718	0.530285
c13935_2885	3R	697.299	0.308047	0.249118	0.142391	0.207553	0.12718	0.530285
c12084_935	3R	699.322	0.308047	0.249118	0.142391	0.207553	0.12718	0.530285
AX_99722931	3R	699.711	0.300595	0.229023	0.138919	0.190194	0.10816	0.517795
AX_99798188	3R	701.389	0.289716	0.243067	0.124787	0.212806	0.123819	0.522287
AX_99612275	3R	701.39	0.0363301	0.117229	0.160037	0.0858557	0.0462636	0.816204
c6326_1866	3R	701.394	0.308047	0.249118	0.142391	0.207553	0.12718	0.530285
AX_99232880	3R	701.395	0.068209	0.874084	0.0176113	0.672561	0.43289	0.129638
c11709_607	3R	702.383	0.308047	0.249118	0.142391	0.207553	0.12718	0.530285
c9797_633	3R	705.713	0.317464	0.252198	0.140646	0.210493	0.128891	0.524128
BobWhite_rep_c50457_813	3R	713.085	0.974781	0.0657067	0.481203	0.0699127	0.0264875	0.031075
BS00034257_51	3R	713.35	0.0534053	0.767863	0.00705096	0.705685	0.377998	0.105425
c2300_1409	3R	713.35	0.321282	0.249118	0.142391	0.219515	0.12718	0.530398
BS00110292_51	3R	718.159	0.0632331	0.0175039	0.161165	0.0203026	0.0451916	0.00261914
IACX8272	3R	718.899	0.855199	0.0733474	0.425749	0.0635993	0.0304368	0.0326012
c26773_177	3R	721.275	0.0340567	0.0103928	0.0483318	0.0252364	0.0230619	0.000226163
c15298_332	3R	721.276	0.311829	0.246075	0.143718	0.241274	0.12549	0.536833
AX_99422253	3R	722.439	0.900913	0.068209	0.44807	0.0726581	0.0277769	0.0315744
TA001068_0306_w	3R	722.56	0.900913	0.068209	0.44807	0.0726581	0.0277769	0.0315744
AX_99515157	3R	724.454	0.315651	0.243067	0.145502	0.250931	0.123819	0.543214
AX_99687383	3R	724.454	0.315651	0.243067	0.145502	0.250931	0.123819	0.543214
AX_99754750	3R	724.455	0.311829	0.233015	0.143718	0.241274	0.114238	0.536833
c10717_796	3R	726.608	0.315651	0.243067	0.145502	0.250931	0.123819	0.543214
c12145_1411	3R	728.039	0.319511	0.240095	0.147303	0.247748	0.122168	0.5294
JD_c11099_294	3R	728.039	1.55354e-06	0.105019	0.00947037	0.16197	0.144771	0.00298082
AX_99380995	3R	731.552	0.315651	0.230095	0.145502	0.250931	0.112646	0.543214
AX_99239340	3R	732.579	0.270671	0.22855	0.121468	0.260701	0.115756	0.514748
AX_99689120	3R	735.703	0.319511	0.240095	0.147303	0.260785	0.122168	0.549655
AX_99708922	3R	735.703	0.334795	0.0898103	0.291625	0.0855183	0.0387833	0.180953
AX_99787848	3R	736.466	0.300958	0.234255	0.139297	0.254358	0.118925	0.562527
AX_99449697	3R	736.467	0.319511	0.240095	0.147303	0.260785	0.122168	0.549655
AX_99843923	3R	736.467	0.319511	0.240095	0.147303	0.260785	0.122168	0.549655
c67244_226	3R	743.494	0.319511	0.240095	0.147303	0.260785	0.122168	0.549655
AX_99451394	3R	743.679	0.319511	0.240095	0.147303	0.260785	0.122168	0.549655
AX_99806128	3R	743.68	0.0165166	0.0423386	0.0610947	0.105059	0.0881696	4.65402e-06
c3113_576	3R	743.688	0.311829	0.233015	0.143718	0.254151	0.114238	0.536941
c12180_648	3R	745.252	0.0857982	0.744326	0.0244553	0.813614	0.365838	0.158027
c11210_1125	3R	745.441	0.298798	0.220312	0.13287	0.253616	0.103504	0.516553
wsnp_Ex_c2502_4675968	3R	745.451	0.306329	0.240095	0.13633	0.273763	0.122168	0.5294
c6046_935	3R	745.952	0.315651	0.243067	0.145502	0.264055	0.123819	0.543319
c5149_346	3R	747.041	0.311829	0.246075	0.143718	0.267364	0.12549	0.537048
AX_99672795	3R	747.041	0.302544	0.243067	0.134591	0.277125	0.123819	0.523111
AX_99810384	3R	747.042	0.308047	0.235971	0.141953	0.257411	0.11585	0.530732
AX_99657345	3R	747.045	0.302544	0.243067	0.145059	0.264055	0.123819	0.543319
Tdurum_contig11121_739	3R	747.375	0.0697867	0.65999	0.0119505	0.851001	0.322274	0.132466
c15876_590	3R	759.041	0.297172	0.237158	0.148239	0.257553	0.120537	0.53591
c15876_446	3R	759.041	0.297172	0.237158	0.148239	0.257553	0.120537	0.53591
c8809_726	3R	759.044	0.297172	0.237158	0.148239	0.257553	0.120537	0.53591
wsnp_Ku_c32404_42016343	3R	759.045	0.00972542	0.0194969	0.0425363	0.0551075	0.0444957	2.82805e-05
c5636_1473	3R	762.109	0.297172	0.237158	0.148239	0.257553	0.120537	0.53591
c14605_294	3R	763.397	0.262153	0.225746	0.155737	0.244995	0.114199	0.522024
wsnp_Ex_c15399_23662312	3R	768.49	0.0311115	0.0393187	0.0906704	0.0680603	0.0795542	1.27137e-05
Excalibur_c5298_171	3R	769.353	0.738899	0.0585074	0.418538	0.0558779	0.0212161	0.029734
c2766_576	3R	769.941	0.279345	0.231386	0.139928	0.26391	0.117331	0.528614
c17409_976	3R	770.049	0.297172	0.237158	0.148239	0.257553	0.120537	0.53591
c17409_1226	3R	770.049	0.297172	0.237158	0.148239	0.257553	0.120537	0.53591
AX_99768478	3R	773.185	0.262153	0.225746	0.155737	0.244995	0.114199	0.522024
Excalibur_c82403_135	3R	776.564	0.0870679	0.000411048	0.0547628	0.00013695	0.00255932	0.00332166
c13604_363	3R	778.092	0.289716	0.230095	0.144604	0.250931	0.112646	0.543214
AX_99360140	3R	783.207	0.283053	0.22855	0.131277	0.287918	0.115756	0.515257
AX_99386426	3R	783.207	0.282411	0.210747	0.141041	0.231812	0.0947424	0.53051
c552_1356	3R	785.252	0.291926	0.231386	0.140519	0.291295	0.117331	0.508808
c552_682	3R	785.254	0.293425	0.240095	0.146412	0.260785	0.122168	0.549655
c9816_830	3R	785.267	0.806994	0.068209	0.407519	0.0726581	0.0277769	0.0315744
BS00005265_51	3R	785.269	0.0244166	0.0346555	0.0814017	0.0895006	0.0763355	0.000826959
c92_747	3R	798.244	0.238613	0.213275	0.143597	0.244505	0.103478	0.521531
AX_99346444	3R	807.111	0.250245	0.225746	0.155292	0.244995	0.114199	0.541894
AX_99840974	3R	808.698	0.250245	0.225746	0.155292	0.244995	0.114199	0.541894
c7821_382	3R	808.703	0.250245	0.225746	0.155292	0.244995	0.114199	0.541894
c15932_1173	3R	808.704	0.246736	0.215997	0.153385	0.235386	0.104961	0.535123
c11577_456	3R	810.894	0.222826	0.207923	0.12501	0.238432	0.110321	0.555084
c11577_831	3R	810.896	0.246736	0.215997	0.153385	0.235386	0.114954	0.555378
Kukri_rep_c107323_210	3R	812.042	0.529667	0.0349695	0.345097	0.0255353	0.0111745	0.0210085
AX_99439037	3R	817.114	0.259896	0.21191	0.135717	0.231988	0.118939	0.597055
IACX742	3R	817.611	0.0143201	0.00100188	0.0158246	0.00864257	0.00287426	0.000606579
c1950_466	3R	821.069	0.251501	0.209174	0.136882	0.228965	0.117316	0.603606
c18040_773	3R	821.07	0.251501	0.209174	0.136882	0.228965	0.117316	0.603606
AX_99290531	3R	824.138	0.251501	0.209174	0.136882	0.228965	0.117316	0.603606
c12779_636	3R	824.141	0.251501	0.209174	0.136882	0.228965	0.117316	0.603606
c12779_767	3R	824.142	0.251501	0.209174	0.136882	0.228965	0.117316	0.603606
IAAV5835	3R	825.041	0.00528459	0.0518101	0.0283947	0.144818	0.102494	0.000238891
c8904_1380	3R	830.769	0.251501	0.209174	0.136882	0.228965	0.117316	0.603606
AX_99813047	3R	832.23	0.0226389	0.0285476	0.0726255	0.087159	0.0628817	0.000485329
c3861_1393	3R	835.591	0.251501	0.209174	0.136882	0.228965	0.117316	0.582958
c3861_1295	3R	835.591	0.251501	0.209174	0.136882	0.228965	0.117316	0.582958
c3353_1072	3R	835.685	0.251501	0.209174	0.136882	0.228965	0.117316	0.582958
wsnp_CAP11_c530_369045	3R	843.087	0.0419376	0.474669	0.000775934	0.637762	0.239704	0.113992
IAAV8483	3R	843.089	0.0821644	0.611535	0.0230236	0.68032	0.312549	0.152178
c4179_600	3R	850.324	0.228437	0.185513	0.124751	0.204907	0.115614	0.562335
c9523_740	3R	850.775	0.228437	0.185513	0.124751	0.204907	0.115614	0.562335
c10983_1027	3R	850.788	0.228437	0.185513	0.124751	0.204907	0.115614	0.562335
c10983_272	3R	850.788	0.212911	0.180466	0.106481	0.210282	0.112402	0.554952
c11510_942	3R	852.023	0.228437	0.185513	0.124751	0.204907	0.115614	0.562335
c4863_629	3R	852.983	0.231792	0.182975	0.126512	0.202089	0.113998	0.568878
AX_99442792	3R	857.283	0.223909	0.180466	0.127493	0.199303	0.112402	0.575491
c13447_1825	3R	858.716	0.214079	0.165674	0.122188	0.184866	0.094658	0.555659
c10617_1115	3R	861.114	0.205378	0.177987	0.127647	0.196551	0.110823	0.582175
c2935_219	3R	864.676	0.174635	0.135898	0.0942695	0.162717	0.0773647	0.540543
AX_99403164	3R	867.212	0.0165166	0.0423386	0.0610947	0.105059	0.0881696	0.000650613
TA005216_0272	3R	869.406	0.184606	0.156234	0.115007	0.174328	0.0984804	0.561455
c6250_2140	3R	878.65	0.152739	0.128339	0.10084	0.145833	0.0865684	0.533726
AX_99614862	3R	879.658	0.152739	0.128339	0.10084	0.145833	0.0865684	0.533726
c17835_392	3R	879.659	0.155524	0.135898	0.102553	0.153438	0.0962552	0.540543
AX_99823334	3R	879.659	0.155524	0.135898	0.102553	0.153438	0.0962552	0.540543
RAC875_c14370_1319	3R	879.659	0.155524	0.135898	0.102553	0.153438	0.0962552	0.540543
AX_99742903	3R	879.661	0.155524	0.135898	0.102553	0.153438	0.0962552	0.540543
wsnp_Ex_c10499_17163260	3R	879.998	0.433859	0.0450658	0.206644	0.04731	0.0160601	0.0229727
AX_99870799	3R	880.274	0.357043	0.0316278	0.170232	0.0166891	0.00594163	0.0179303
AX_99821929	3R	880.274	0.433859	0.0450658	0.206644	0.04731	0.0160601	0.0229727
AX_99605213	3R	880.274	0.149119	0.133766	0.0933369	0.160235	0.0947434	0.526661
c13893_494	3R	880.275	0.00273889	0.0941019	0.0259123	0.11823	0.0500423	0.404465
c14748_769	3R	880.979	0.155524	0.135898	0.102553	0.153438	0.0962552	0.540543
wsnp_Ex_c2639_4899517	3R	883.146	0.415573	0.0429708	0.199836	0.0450218	0.0150306	0.0225655
AX_99302669	3R	883.209	0.146383	0.126261	0.101331	0.143492	0.0851134	0.540346
c10290_971	3R	884.487	0.14286	0.122182	0.0936808	0.137763	0.0920623	0.492459
c6497_1490	3R	885.651	0.14286	0.122182	0.0936808	0.129445	0.0920623	0.492829
Kukri_c8913_655	3R	886.231	0.381314	0.0311818	0.171327	0.033271	0.010907	0.0225655
Ku_c172_840	3R	889.531	0.336638	0.0262534	0.16384	0.0124056	0.00664501	0.020101
AX_99691317	3R	890.681	0.0636726	0.32879	0.0127431	0.388954	0.175534	0.0842834
AX_99658025	3R	895.62	0.114997	0.0976628	0.0876886	0.0742578	0.0717698	0.404812
c36205_179	3R	895.669	0.117436	0.104287	0.0894157	0.0797341	0.0809149	0.411916
c13282_675	3R	900.901	0.103263	0.0902527	0.0793072	0.0726452	0.0856303	0.352634
c8847_305	3R	901.094	0.100272	0.0867771	0.0719225	0.07497	0.0825562	0.326463
BS00083391_51	3R	902.31	0.274499	0.0330493	0.126697	0.0410971	0.0118145	0.0192858
c13043_1194	3R	904.742	0.0156008	0.0119607	0.0973206	0.00149194	0.0021996	0.480661
c19672_911	3R	905.077	0.0980373	0.0807544	0.0703369	0.0694716	0.0727654	0.282383
IAAV3903	3R	907.314	0.0244166	0.0346555	0.0814017	0.0895006	0.0763355	4.01482e-05
c4575_1020	3R	907.318	0.0853016	0.0672263	0.0716163	0.056435	0.0653881	0.286103
c7987_475	3R	907.322	0.0853016	0.0672263	0.0716163	0.056435	0.0653881	0.286103
AX_99744777	3R	907.716	0.0853016	0.0672263	0.0716163	0.056435	0.0653881	0.286103
AX_99586359	3R	908.13	0.0832234	0.0619256	0.0699383	0.0516566	0.0563212	0.278742
c1765_676	3R	913.221	0.0780282	0.0628485	0.0658752	0.0520697	0.0612526	0.249765
Kukri_rep_c70063_663	3R	913.221	0.00240384	0.00038984	0.000259805	2.58018e-06	0.00132052	0.00612579
c7873_129	3R	913.697	0.0760271	0.0577183	0.0642284	0.0474727	0.0523987	0.242204
AX_99848524	3R	917.803	0.0194128	0.0106847	0.104484	0.000537532	0.00231538	0.396116
RAC875_c79551_167	3R	918.443	0.0636123	0.0577183	0.0488152	0.0474727	0.0523987	0.22565
c18980_825	3R	918.443	0.0654454	0.0628485	0.0502533	0.0520697	0.0612526	0.233163
Kukri_c63259_151	3R	922.334	0.0176292	0.154733	0.000471848	0.116819	0.0873234	0.0184153
c1578_1606	3R	924.266	0.0560995	0.0591002	0.0454214	0.0376888	0.0622365	0.234631
RAC875_c17269_645	3R	924.717	0.0578196	0.0577183	0.0468465	0.0417996	0.0608461	0.223503
AX_99650653	3R	932.502	0.0253776	0.0296327	0.0329901	0.0176976	0.0342025	0.221629
c3970_1532	3R	933.026	0.0410225	0.0448557	0.0311375	0.0312063	0.0538913	0.150657
IAAV4125	3R	933.839	0.0165166	0.0423386	0.0610947	0.105059	0.0881696	0.000650613
c4858_634	3R	936.115	0.017407	0.0251337	0.00879848	0.0173017	0.0396698	0.0946893
IACX20464	3R	936.528	0.00919625	0.0439745	0.0444773	0.0606415	0.054803	0.00133154
c1487_412	3R	936.549	0.00562436	0.0192168	0.00797469	0.0151227	0.0311386	0.0999922
Ra_c2964_2254	3R	937.228	0.00322665	0.0152754	0.00425382	0.00285574	0.00129214	0.00508448
c6197_438	3R	937.415	0.00324943	0.000979765	0.017841	0.000156579	2.2621e-06	0.241793
c9231_1206	3R	937.708	0.00916582	0.0224911	0.00342215	0.0184045	0.0359033	0.0974869
AX_99592295	3R	937.715	0.00916582	0.0224911	0.00342215	0.0184045	0.0359033	0.0974869
AX_99751871	3R	937.715	0.00916582	0.0224911	0.00342215	0.0184045	0.0359033	0.0974869
AX_99805869	3R	938.025	0.00783032	0.0202677	0.00253111	0.016472	0.0361468	0.0980781
Excalibur_c39808_453	3R	938.68	0.0284471	0.0473075	0.100099	0.0832418	0.0869629	7.2966e-07
RAC875_c15003_377	3R	938.974	0.00783032	0.0202677	0.00253111	0.016472	0.0361468	0.0980781
Excalibur_c20392_1075	3R	940.065	0.0188575	0.00433418	0.00750008	0.0037561	0.00170342	0.00418344
TA003342_0357	3R	941.095	0.00972542	0.0518101	0.0425363	0.104761	0.102494	0.000718659
RAC875_c43185_1332	3R	941.181	0.00174114	0.00852382	0.00185347	0.00759775	0.0183288	0.032519
c9050_1003	3R	941.182	0.00181003	0.00549892	0.00291883	0.0040137	0.0124947	0.0297083
wsnp_Ex_c25573_34834321	3R	942.559	0.0110254	0.00916059	0.0426013	0.0292405	0.0235682	4.44423e-05
Excalibur_c27120_789	3R	942.715	0.033206	0.0283515	0.103132	0.0765327	0.0664183	0.000104344
AX_99502583	3R	947.155	0.00124327	0.000707339	0.00212213	0.000453549	0.00227653	0.0093461
AX_99531459	3R	954.846	0.00537991	0.00012717	0.00573652	1.12937e-06	0.00137523	0.000297753
Kukri_c5631_770	3R	955.753	0.00916272	0.0039113	0.00294592	0.0066186	0.000550179	0.00356297
BS00064478_51	3R	955.903	0.00751404	0.00137151	0.00699228	0.0025893	0.00461694	0.000421254
TA006111_0352	3R	956.126	4.87192e-05	0.00505162	0.000515611	0.0220316	0.0125447	6.98514e-06
GENE_4008_395	3R	956.131	0.0265137	0.00898301	0.0385658	0.0147814	0.0242581	1.3667e-05
Excalibur_c18265_399	3R	956.95	0.00198697	0.000146018	0.00872562	1.21417e-06	0.0018648	0.000264667
Excalibur_rep_c69865_157	3R	956.964	0.0155102	0.0518101	0.0565808	0.103672	0.102494	0.000238891
Tdurum_contig100733_89	3R	957.07	0.000493359	0.00269743	0.00245971	0.00217553	0.00436769	0.051775
c8901_2053	3R	961.966	0.000830538	0.00274744	0.0300316	0.00241764	0.0457663	0.55345
RAC875_c2910_1562	3R	961.97	0.000263272	0.00117365	0.0380447	0.00199221	0.0196306	0.552998
RFL_Contig2615_982	3R	962.105	0.00219441	0.000411889	0.00346584	0.000802011	0.000417233	0.112708
AX_99375243	3R	962.128	5.17413e-05	0.00232043	0.00989213	0.00278816	0.016553	0.103102
AX_99558298	3R	963.274	0.00650529	9.38866e-05	0.00685759	0.000508651	6.73738e-05	0.00037974
AX_99337120	3R	963.274	0.00698002	0.000627146	0.00587706	0.00332404	0.000766683	0.000572943
AX_99715114	3R	963.275	0.00592899	6.32467e-07	0.00628464	0.000139377	0.000869851	1.23393e-06
AX_99686152	3R	963.278	0.00650529	9.38866e-05	0.00685759	0.000508651	6.73738e-05	0.00037974
c25170_271	3R	963.94	0.0165166	0.0423386	0.0348549	0.105059	0.0881696	5.74757e-06
AX_99696181	3R	964.172	0.00485792	0.000988612	0.00521322	0.00103801	0.000720084	0.000953129
c26646_117	3R	964.304	0.000570528	0.000895375	0.00216646	0.00232133	0.00179385	0.000104484
c7648_259	3R	964.875	0.00317452	0.000776057	0.0112987	0.00166867	0.000967921	0.00104098
Kukri_c38459_501	3R	965.474	0.00854052	0.00246061	0.00911548	0.00415514	0.00436896	0.00492939
RAC875_c10868_538	3R	965.474	0.000280667	0.000405597	0.00150921	0.00157547	0.000852035	0.00510711
Tdurum_contig42083_757	4R	2.03714	0.00444023	0.0157888	0.0469925	0.049179	0.0523907	3.94016e-05
Kukri_c7791_99	4R	2.32946	0.0344142	0.000774917	0.0234728	0.00612309	0.00575391	0.000812776
c51957_304	4R	2.32989	0.00735651	6.49084e-05	0.0059727	0.000387597	8.48631e-05	0.00167029
c9239_460	4R	3.12224	0.0223684	0.0344358	0.0802722	0.0691353	0.0759528	2.98872e-06
Excalibur_c58393_329	4R	3.14363	0.0193765	0.0352365	0.0665641	0.0960393	0.075228	0.000140839
c4149_1405	4R	3.34463	0.00800548	0.000118656	0.00658898	0.000523837	0.000163998	0.00147875
AX_99419493	4R	4.46841	0.006736	0.000344912	0.00538678	0.000916881	0.000370147	0.000599793
AX_99368979	4R	4.46876	0.0171603	0.0100722	0.064524	0.0463416	0.0291489	0.000258883
wsnp_Ku_c1205_2398925	4R	4.64957	0.0557685	0.0301415	0.149132	0.0565454	0.0632884	0.000124821
c19727_433	4R	4.65047	0.0185933	0.0283515	0.0703234	0.0765327	0.0664183	0.000104344
wsnp_Ku_c3081_5776947	4R	8.2103	0.033206	0.0283515	0.103132	0.0765327	0.0664183	0.00101244
AX_99779571	4R	9.00821	0.0178581	0.000189653	0.017209	0.000916881	1.80324e-06	0.00567378
AX_99675548	4R	9.77558	0.0188637	0.000590089	0.01285	2.22391e-07	0.00109529	0.00557544
c27172_186	4R	9.77582	0.0188637	0.000590089	0.01285	2.22391e-07	0.00109529	0.00557544
c28674_311	4R	9.7767	0.0188637	0.000590089	0.01285	2.22391e-07	0.00109529	0.00557544
AX_99502992	4R	9.77803	0.0188637	0.000590089	0.01285	2.22391e-07	0.00109529	0.00557544
c8982_784	4R	9.77806	0.0176851	0.000347953	0.00984997	5.8708e-05	0.000712304	0.00535935
c27145_171	4R	10.8359	0.0157634	0.0041369	0.00993226	0.00164213	0.00433726	0.0132464
c4335_574	4R	11.9644	0.0207918	0.00593889	0.0175376	0.00211569	0.00536957	0.0194085
c4512_1384	4R	11.9868	0.019726	0.00637651	0.0165422	0.00241155	0.00582451	0.0217108
c9343_708	4R	11.9888	0.012601	0.0263034	0.0327813	0.0238676	0.0326696	0.000331726
Kukri_c8594_203	4R	12.4796	0.033206	0.0283515	0.103132	0.0765327	0.0664183	0.000104344
wsnp_Ex_c6739_11646407	4R	12.4823	0.0344142	0.00441346	0.0234728	0.000299502	2.29544e-06	0.00172979
c15550_551	4R	13.0286	0.00881179	0.013205	0.00755113	0.00518395	0.0116571	0.047509
c5344_4112	4R	14.8318	0.00164041	0.0104313	1.32203e-05	0.00712639	0.0517316	0.244941
AX_99245779	4R	14.9075	0.00710893	0.012844	0.00830975	0.00565764	0.00927642	0.0757352
c9469_584	4R	15.0846	0.00317452	0.0116081	0.00417818	0.00473473	0.00808273	0.0720035
c9469_887	4R	15.085	0.00317452	0.0116081	0.00417818	0.00473473	0.00808273	0.0720035
Excalibur_c32735_603	4R	16.3696	0.0165166	0.0423386	0.0610947	0.105059	0.0881696	4.65402e-06
c5448_666	4R	16.9891	0.00415364	0.00704157	0.00670719	0.00252202	0.00479491	0.0689156
c11017_1025	4R	17.2983	0.00415364	0.00704157	0.00670719	0.00252202	0.00479491	0.0689156
c11017_650	4R	17.2988	0.00415364	0.00704157	0.00670719	0.00252202	0.00479491	0.0689156
c3716_638	4R	18.1247	0.00269329	0.0078918	0.00399675	0.00364694	0.00476936	0.052024
c29417_721	4R	18.6563	0.00698002	0.0139869	0.0134738	0.00633389	0.00908841	0.0654157
AX_99876154	4R	18.8621	0.0214967	1.34569e-06	0.0366925	0.0150147	0.00804256	0.000606579
c2584_138	4R	19.7705	0.00724268	0.0148191	0.0132778	0.00815739	0.0147006	0.0622926
AX_99865859	4R	21.2089	0.00605385	0.0162179	0.00884062	0.00933716	0.0161704	0.0381503
c57458_241	4R	21.9879	0.000469	0.0367188	0.00301091	0.0433732	0.0262461	0.00288896
AX_99521430	4R	22.2342	0.00802108	0.0130076	0.0116006	0.00780443	0.0110546	0.0392408
BS00010339_51	4R	24.4621	0.033206	0.0283515	0.103132	0.0765327	0.0664183	0.000104344
c4477_624	4R	24.4635	4.63088e-05	2.73798e-07	0.00013905	7.88772e-05	0.000148533	0.324351
c35371_803	4R	28.6491	0.00458673	0.0171575	0.00871822	0.0114597	0.0191091	0.042331
c5393_2497	4R	30.7562	0.00237169	0.0152178	0.00534115	0.00744993	0.0188983	0.027331
c5674_1134	4R	37.1817	0.00105346	0.00829618	0.00224586	0.0044284	0.0133598	0.0287475
AX_99499580	4R	37.3037	0.00130286	0.00778894	0.00259509	0.00591765	0.00925816	0.0295424
AX_99553551	4R	37.3062	0.00157877	0.0097473	0.00296926	0.0076222	0.0137169	0.0344413
c30512_412	4R	44.3447	0.000782862	0.00729824	0.00185491	0.0076222	0.00862898	0.0231311
AX_99332718	4R	46.1654	0.00042853	0.00605009	0.00130575	0.0044284	0.0081995	0.0188924
c15424_216	4R	49.5236	0.00204258	0.00986202	0.00352402	0.00928118	0.00782083	0.000949529
c1453_536	4R	49.5241	0.000830538	0.00649834	0.00277562	0.00383568	0.00617485	0.0246114
AX_99547936	4R	91.097	0.00372766	0.0576083	0.0286171	0.105807	0.115596	0.000258707
AX_99595232	4R	136.812	0.000541292	0.00796415	0.000211343	0.00517084	0.00893947	0.00228886
AX_99243284	4R	153.827	0.00157877	0.00520288	0.00267275	0.00363566	0.00468836	0.0150589
AX_99758735	4R	155.756	0.000589289	0.0116493	0.0175629	0.0166568	0.0624825	0.20314
AX_99655714	4R	155.758	0.00130286	0.00778894	0.00233553	0.00402213	0.00925816	0.0199652
AX_99535443	4R	155.999	0.00130286	0.0056183	0.00233553	0.00402213	0.00516163	0.0148729
AX_99595652	4R	158.032	0.00157877	0.00729824	0.00267275	0.00544686	0.00862898	0.0179871
AX_99758090	4R	162.024	0.00188121	0.00682397	0.00303254	0.00708713	0.00802111	0.0182867
c12644_561	4R	186.916	0.00130286	0.00380141	0.00233553	0.00402213	0.00381592	0.0120946
AX_99250570	4R	188.815	0.00130286	0.0056183	0.00233553	0.00402213	0.00758542	0.0148729
AX_99484426	4R	188.815	0.00130286	0.0056183	0.00233553	0.00402213	0.00758542	0.0148729
c425_589	4R	189.391	0.00157877	0.00520288	0.00267275	0.00544686	0.00699435	0.0150589
AX_99464442	4R	190.771	0.00130286	0.0056183	0.00233553	0.00402213	0.00758542	0.0148729
AX_99607521	4R	191.893	0.00164647	0.00453056	0.00372981	0.00236497	0.00473087	0.0163849
AX_99784642	4R	191.895	0.00188121	0.00682397	0.00303254	0.00708713	0.00802111	0.0182867
wsnp_Ra_c29586_38941556	4R	194.675	0.0512205	0.000969699	0.110738	0.0181009	0.0114705	0.00146151
AX_99624045	4R	470.249	0.00188121	0.00682397	0.00303254	0.0049959	0.0111058	0.0162079
AX_99689269	4R	470.25	0.00130286	0.0056183	0.00233553	0.00402213	0.00758542	0.0148729
c4263_596	4R	471.36	0.00157877	0.00729824	0.00267275	0.00544686	0.00862898	0.0179871
AX_99433072	4R	471.759	0.00157877	0.00729824	0.00267275	0.00544686	0.00862898	0.0179871
AX_99495511	4R	477.139	0.00130286	0.0056183	0.00233553	0.00402213	0.00516163	0.0148729
AX_99252541	4R	477.141	0.00157877	0.00729824	0.00267275	0.00544686	0.00862898	0.0179871
AX_99276814	4R	487.897	0.00157877	0.00729824	0.00267275	0.00544686	0.00862898	0.0179871
AX_99380521	4R	499.186	0.00105346	0.00415783	0.00202089	0.00281286	0.00426137	0.0120097
c221_444	4R	499.752	0.00157877	0.00729824	0.00267275	0.00544686	0.00862898	0.0179871
AX_99516623	4R	499.884	0.00188121	0.00919785	0.00303254	0.00708713	0.0129605	0.0213361
AX_99816997	4R	500.196	0.000245244	0.00409327	0.000717735	0.00336478	0.020435	0.16398
AX_99310032	4R	500.212	0.00157877	0.00729824	0.00267275	0.00544686	0.00862898	0.0179871
AX_99321233	4R	500.266	0.00157877	0.00729824	0.00267275	0.00544686	0.00862898	0.0179871
c15269_296	4R	517.239	0.00042853	0.00605009	0.001178	0.00281286	0.00565714	0.0166161
c15269_404	4R	517.239	0.000592449	0.0056183	0.00141511	0.00402213	0.00758542	0.0148729
AX_99713755	4R	518.013	0.0278384	0.0250443	0.104584	0.0712959	0.0645883	1.22613e-07
c7578_258	4R	522.218	0.000592449	0.0056183	0.00141511	0.00402213	0.00758542	0.0148729
c7578_256	4R	522.218	0.000592449	0.0056183	0.00141511	0.00402213	0.00758542	0.0148729
c3653_557	4R	523.501	0.000129886	0.013711	0.00817521	0.0169767	0.0687768	0.214536
c25797_246	4R	524.564	0.000782862	0.00729824	0.00167385	0.00544686	0.00862898	0.0179871
AX_99482325	4R	526.763	0.00042853	0.00605009	0.001178	0.00281286	0.00565714	0.0166161
c26715_198	4R	528.914	0.000880123	0.00390644	0.00350682	0.00148402	0.00291128	0.0168854
c16658_204	4R	534.61	0.00648305	0.00468967	0.0135744	0.00161683	0.00126321	0.00256257
c16658_1662	4R	534.612	0.000592449	0.0056183	0.00141511	0.00402213	0.00758542	0.0148729
c1282_1942	4R	534.62	0.000782862	0.00520288	0.00167385	0.00544686	0.00699435	0.0150589
c1282_1977	4R	534.62	0.000263272	0.00520288	0.000479994	0.00435574	0.00699435	0.0107109
c7113_472	4R	535.594	0.000592449	0.0056183	0.00141511	0.00402213	0.00758542	0.0148729
c11780_1659	4R	536.531	0.000263272	0.00520288	0.00103815	0.00363566	0.00699435	0.0107109
wsnp_JD_c9040_9947841	4R	538.401	0.0118062	0.0576083	0.0286171	0.0609794	0.0763355	0.00148263
c3698_994	4R	538.401	0.000291091	0.00453056	0.000962522	0.00181905	0.00473087	0.0135196
c8130_812	4R	538.405	0.000592449	0.0056183	0.00141511	0.00402213	0.00758542	0.0148729
c12528_1931	4R	539.078	0.000592449	0.0056183	0.00141511	0.00402213	0.00758542	0.0148729
c12528_1773	4R	539.078	0.000634074	0.00323027	0.00218607	0.00147505	0.00219877	0.0133946
c12528_1008	4R	539.08	0.00042853	0.00415783	0.001178	0.00281286	0.00426137	0.0120097
wsnp_Ex_c7783_13259751	4R	540.38	0.0226389	0.0518101	0.0726255	0.0844681	0.100747	0.000574461
BS00055761_51	4R	543.751	0.00623186	0.068567	0.0348549	0.123428	0.131972	0.000449121
c36846_231	4R	543.824	0.000782862	0.00729824	0.00167385	0.00544686	0.00862898	0.0179871
c14441_1115	4R	544.892	0.000782862	0.00729824	0.00167385	0.00544686	0.00862898	0.0179871
c6140_1480	4R	547.374	0.000592449	0.0056183	0.00141511	0.00402213	0.00516163	0.0148729
c29176_200	4R	547.51	0.000782862	0.00729824	0.00167385	0.00544686	0.00862898	0.0179871
c572_61	4R	549.466	0.000592449	0.0056183	0.00141511	0.00402213	0.00758542	0.0148729
c9613_811	4R	553.842	0.000782862	0.00729824	0.00167385	0.00544686	0.00862898	0.0179871
c5332_733	4R	556.833	0.000782862	0.00729824	0.00167385	0.00544686	0.00862898	0.0179871
c8481_1684	4R	556.835	0.000552563	0.00636605	0.000812994	0.00747255	0.00743464	0.0135895
AX_99779393	4R	556.991	0.000389494	0.00750603	0.0131171	0.0113913	0.0403828	0.21721
c13913_1492	4R	560.108	0.0061346	0.000249042	0.0135708	3.46428e-05	0.000433496	0.00235359
c11057_1305	4R	562.721	0.0121825	0.00785335	0.0160607	0.00364781	0.00226624	0.00489224
BS00044040_51	4R	573.207	0.0263672	0.0231344	0.0905794	0.092883	0.0580089	0.000191652
AX_99734821	4R	574.641	0.000592449	0.0056183	0.00141511	0.00402213	0.00758542	0.0168664
c1951_496	4R	575.281	0.000592449	0.0056183	0.00141511	0.00402213	0.00758542	0.0168664
AX_99517666	4R	576.442	0.000158392	0.00380141	0.000831558	0.00249106	0.00596991	0.0138052
wsnp_Ex_rep_c66351_64532511	4R	583.7	0.00294808	0.00904061	0.0116655	0.0201919	0.00994817	0.000112102
c6492_6255	4R	586.16	8.00105e-05	0.00143483	0.000720045	0.000676394	0.00297774	0.00802337
c6492_4206	4R	586.162	8.00105e-05	0.00143483	0.000720045	0.000676394	0.00297774	0.00802337
c53191_380	4R	586.177	0.0165166	0.0423386	0.0610947	0.105059	0.0881696	4.65402e-06
GENE_4791_286	4R	592.98	7.89375e-05	0.000631552	0.00154378	0.000250913	7.95271e-05	0.00101815
AX_99865444	4R	593.394	0.000898157	0.000750812	0.000357458	7.59477e-05	0.000869851	0.00341369
AX_99703734	4R	593.395	0.00507206	0.00685143	0.01958	0.00559165	0.0187795	0.0313753
AX_99432723	4R	593.395	0.000898157	0.0016568	0.000357458	7.59477e-05	0.00292792	0.00654017
c10606_1883	4R	594.728	0.00166755	0.0103799	0.0202072	0.00653919	0.0442118	0.189399
c10371_1258	4R	597.643	0.000898157	0.000750812	0.000357458	7.59477e-05	0.000869851	0.00341369
c7800_322	4R	598.105	0.000692924	0.00143483	0.000228755	0.000358927	0.00257136	0.00547732
AX_99784200	4R	598.9	0.000557437	0.00311821	0.0119463	0.00145968	0.0193008	0.00229233
c7571_1271	4R	606.13	0.000692924	0.00143483	0.000228755	0.000358927	0.00257136	0.00547732
c3986_506	4R	607.132	0.000898157	0.000750812	0.000357458	7.59477e-05	0.0018797	0.00341369
c3671_752	4R	612.743	0.00145005	0.000604081	0.00135642	0.000146458	0.00158548	0.00122514
c3671_815	4R	612.743	0.00413658	0.00699242	0.0360366	0.0099376	0.0441318	0.217462
AX_99885481	4R	612.761	0.000692924	0.00143483	0.000228755	0.000358927	0.00257136	0.00547732
AX_99226506	4R	613.059	0.00012605	0.00113756	0.000229038	0.000437215	0.00375311	0.0338847
c12096_283	4R	615.955	0.00248359	0.000604081	0.00214734	3.18136e-05	0.000679625	0.00276325
IAAV3038	4R	615.963	0.00248359	0.000604081	0.00214734	3.18136e-05	0.00158548	0.00276325
c16119_315	4R	616.298	0.00248359	0.000604081	0.00214734	3.18136e-05	0.00158548	0.00276325
BobWhite_rep_c64768_264	4R	633.246	0.000160548	0.000187942	0.00456634	0.0016425	0.00052173	0.00151875
AX_99500666	4R	635.894	0.00485792	0.000473348	0.0238435	0.000100169	0.0120854	0.222623
AX_99567860	4R	635.98	0.00124327	0.00159151	0.00112573	0.000398123	0.0026247	0.00782846
AX_99433706	4R	636.411	0.00193113	0.00532055	0.0150411	0.00689457	0.0318286	0.289395
c14403_1379	4R	639.566	0.00124327	0.00159151	0.00112573	0.000398123	0.0026247	0.00782846
c6207_678	4R	645.399	0.00358591	0.00803986	0.0262806	0.00402936	0.0450113	0.282878
wsnp_Ku_c46846_53470970	4R	649.883	0.00972542	0.0518101	0.0425363	0.12398	0.102494	5.70644e-06
AX_99427253	4R	651.552	0.00234443	0.0116493	0.0206853	0.00671096	0.065012	0.278695
AX_99526465	4R	651.553	0.000237433	0.0159111	0.00370513	0.00900903	0.0299093	0.161948
c9269_1176	4R	652.28	0.00124327	0.00282935	0.00112573	0.000398123	0.00380875	0.0093461
BS00010616_51	4R	654.322	0.000440083	0.000578786	0.00131133	0.00245573	5.6994e-06	0.000442626
c13294_167	4R	654.324	0.00188121	0.00253752	0.00177082	0.000284966	0.00340252	0.00935811
AX_99255125	4R	656.324	0.00151333	0.0018244	0.000732167	9.14956e-06	0.0016395	0.011207
GENE_4862_1014	4R	657.692	0.0144675	0.047225	0.0720264	0.0784949	0.0769604	0.000635642
wsnp_Ex_c3501_6407527	4R	660.516	0.0165166	0.0423386	0.0610947	0.105059	0.0881696	4.65402e-06
AX_99515324	4R	661.787	0.00256593	0.00313724	0.00250483	0.00053018	0.00423738	0.00933862
AX_99377237	4R	661.787	0.00358591	0.00576853	0.0231346	0.0051715	0.0334632	0.282878
AX_99869632	4R	661.788	0.00221025	0.00282935	0.00212213	0.00110585	0.00380875	0.0093461
RAC875_c48684_527	4R	663.776	0.00569597	0.00773662	0.00886394	0.00732829	0.00641916	0.000672134
RAC875_c7988_1588	4R	671.756	0.0161164	0.0473075	0.035784	0.0705615	0.0712798	0.00337395
wsnp_Ex_c51115_55167855	4R	676.935	0.00240384	0.00538881	0.00355414	0.00351478	0.00342489	0.00974313
AX_99515479	4R	677.425	0.00157877	0.00370346	0.00145099	0.000190691	0.00421841	0.00377266
wsnp_Ex_c9813_16193780	4R	677.687	0.0165166	0.0423386	0.0610947	0.105059	0.0881696	4.65402e-06
AX_99450386	4R	678.908	3.57557e-05	0.0021339	0.000484017	0.000373308	0.00758437	0.0185295
c8578_501	4R	679.066	0.00157877	0.00370346	0.00145099	0.000190691	0.00421841	0.00377266
c1917_276	4R	682.24	0.00213343	0.00122894	0.000522585	0.000577981	0.000512815	0.00152571
AX_99584157	4R	691.651	0.00213343	0.0023383	0.00122914	0.000293062	0.00114135	0.00126003
c2634_1314	4R	691.653	0.00265098	0.00549892	0.00373065	0.000190691	0.00632611	0.0013346
AX_99592106	4R	693.935	0.00221025	0.00442087	0.00212213	4.42369e-05	0.00510731	0.00202682
c3368_1117	4R	695.426	0.00094805	0.00520288	0.000964708	0.000163758	0.00607906	0.00286293
AX_99276591	4R	697.547	0.000737015	0.00480377	0.000732167	9.45505e-05	0.00558285	0.00266091
AX_99573583	4R	697.55	0.00328552	0.00677067	0.0337464	0.00936769	0.0445055	0.219589
c30143_931	4R	697.554	0.000737015	0.00480377	0.000732167	9.45505e-05	0.00558285	0.00266091
c38598_393	4R	697.916	0.00569597	0.0138042	0.0121156	0.00508169	0.0132373	0.000120083
AX_99682202	4R	698.682	0.000362385	0.00520288	6.43509e-05	3.66015e-05	0.00607906	0.00620861
c7465_517	4R	701.329	0.000552563	0.00282935	0	0.000171492	0.00227653	0.00145217
AX_99695965	4R	704.201	0.00228963	0.00200184	0.000121763	6.58852e-06	0.00265756	7.93486e-05
Tdurum_contig14460_561	4R	705.288	0.000362385	0.00346124	1.16042e-05	4.96516e-05	0.00468836	0.00205447
c54306_295	4R	707.019	0.000866154	0.000114074	0.00740177	0.00516822	0.000294995	0.00068857
c8094_483	4R	709.508	0.00094805	0.00207331	0.000201087	0.000405727	0.00339462	0.000752437
AX_99787643	4R	710.595	0.00124327	0.00159151	0	4.42369e-05	0.0026247	0
Excalibur_c50044_749	4R	715.297	0.00221025	0.00282935	0	0.000171492	0.00380875	0.00170414
RAC875_c36670_72	4R	715.298	0.0141212	0.0142494	0.0103255	0.00516822	0.0163384	6.1565e-05
wsnp_Ex_c11658_18773086	4R	715.67	0.00136516	0.0122881	0.0246456	0.0521722	0.0191442	0.000425057
Tdurum_contig51645_738	4R	715.67	0.0162297	0.00942682	0.0115741	0.00133315	0.0134698	3.12072e-05
AX_99655940	4R	715.766	0.00404887	0.00180946	0.0097336	0.0016425	0.000413596	0.00151875
Excalibur_c60612_236	4R	718.043	0.00190189	0.0433888	0.0228674	0.0436996	0.0423896	0.00306682
c15997_1142	4R	718.048	0.000362385	0.00207331	1.03459e-05	0.000405727	0.00339462	0.000890098
AX_99510635	4R	718.048	6.4225e-05	0.00170085	7.52153e-06	0.000800951	0.00649409	1.67918e-05
AX_99350910	4R	718.049	0.000362385	0.00207331	1.03459e-05	0.000405727	0.00339462	0.000890098
BobWhite_c47269_128	4R	719.653	0.00972542	0.0518101	0.0425363	0.12398	0.102494	5.70644e-06
Excalibur_c8486_419	4R	720.962	0.0121571	0.0055645	0.0167384	0.000846138	0.00755536	0.000762755
c6901_485	4R	726.342	0.000782862	0.00117365	6.43509e-05	0.00103953	0.000915196	0.00161462
AX_99783148	4R	727.891	4.63088e-05	0.00296954	0.00810018	0.00770916	0.024782	0.276583
BS00064829_51	4R	727.895	0.00448912	0.00269021	0.00164924	0.000446244	0.00160917	0.00141902
c68148_181	4R	728.146	0.00118571	0.0023383	2.67553e-07	0.000543147	0.00331296	0.00444319
AX_99249703	4R	731.976	0.0171603	0.0100722	0.01566	0.00368857	0.0149571	0.00118257
c45850_164	4R	732.91	0.000331662	0.000750812	7.73592e-05	0.00138922	0.0018797	0.00194561
c16256_705	4R	739.905	0.00565841	0.00149201	0.00507638	0.000368621	0.00497672	0.00040836
RAC875_c26866_239	4R	743.101	0.0089603	0.000228798	0.00775743	0.00164253	0.00107908	0.00319822
c8433_714	4R	748.34	0.000138141	0.000707339	0	0.000398123	0.00137495	0.000561824
c17215_588	4R	749.623	0.00127018	0.00576853	0.0196014	0.00402936	0.0362406	0.282878
c85099_159	4R	752.579	0.0244166	0.0175039	0.0814017	0.0895006	0.0451916	0.000826959
wsnp_Ex_c35_77935	4R	755.026	0.00972542	0.0518101	0.0425363	0.12398	0.102494	5.70644e-06
IAAV1383	4R	759.563	0.0155102	0.0660219	0.0565808	0.087159	0.102494	0.000306941
AX_99709665	4R	764.262	0.00091552	2.77388e-05	0.00750008	0.000718941	0.000155242	0.000721376
AX_99564624	4R	768.737	9.56528e-05	0.0011213	0.00102054	0.000448965	0.00272655	0.00067475
AX_99725809	4R	768.949	0.00159344	0.00175684	0.0055165	0.0020159	0.00826186	0.000353496
AX_99486132	4R	770.807	0	0.000707339	0.000602538	0.000685956	0.0015942	0.000687631
Kukri_c17417_291	4R	770.809	0.00325172	0.00126385	0.0105945	6.521e-06	0.000545774	0.00155752
AX_99841719	4R	770.813	0.00497485	0.00817014	0.0197209	0.030714	0.0220151	1.45389e-06
c9131_1242	4R	774.238	8.00105e-05	0.00305017	5.59415e-05	0.000635053	0.00341273	0.000785484
AX_99321038	4R	774.379	0.000476152	0.00173827	0.00411793	0.000395924	0.00079182	0.000844686
RAC875_rep_c113128_598	4R	781.167	0.0234194	0.0143441	0.0567967	0.0267433	0.0393594	0.00240505
BS00064146_51	4R	785.61	0.00972542	0.0518101	0.0425363	0.12398	0.102494	5.70644e-06
RAC875_c8515_653	4R	787.886	2.78807e-05	0.0237767	0.00131133	0.00123556	0.0190935	0.000258074
BobWhite_c25234_418	4R	793.365	9.54037e-07	0.0240836	0.00581581	0.011435	0.0226261	3.12072e-05
AX_99593668	4R	793.477	0.000737015	0.00814835	0.00283672	9.14956e-06	0.0133186	0.00581276
Excalibur_c59337_101	4R	797.082	0.00115117	0.00147362	0.000274123	0.00733042	0.000515453	9.19371e-05
RFL_Contig3841_2409	4R	797.998	0.00818833	0.0135684	0.0234924	0.0101025	0.0274366	0.000104344
Tdurum_contig75819_1471	4R	797.998	0.000476152	0.00618483	0.00100698	0.000569374	0.00929461	0.00027356
Tdurum_contig16896_287	4R	801.87	0.0229652	0.000331931	0.02271	0.0017027	0.00386162	0.00382154
Tdurum_contig11613_329	4R	801.97	0.000541292	0.00356514	0.00611936	0.000802454	0.00177648	0.000540693
c12183_329	4R	805.506	0.000677509	0.00426921	0.00143272	0.000155429	0.01343	0.000321822
c12183_764	4R	805.507	0.00050131	0.00300992	0.00110858	0.000523601	0.0086223	6.10043e-06
AX_99845514	4R	810.732	0.00437793	0.00705264	0.045495	0.0222761	0.0522828	0.198366
BS00039641_51	4R	811.865	9.71389e-05	0.0100722	0.00126274	0.0174519	0.00959887	0.000148919
c871_1229	4R	813.788	0.000203393	0.000645039	0.00056754	0.00156301	0.00618647	7.34691e-05
Kukri_c12683_1309	4R	815.118	2.78807e-05	0.000578786	0.00710028	0.00409088	0.000398328	7.51843e-05
RAC875_c80504_487	4R	815.119	0.0022563	5.89449e-05	0.00246711	0.00234186	0.00348446	0.000500547
Excalibur_c7255_697	4R	818.136	0.0229652	0.0243311	0.0895469	0.0856842	0.0506693	1.99591e-05
Tdurum_contig46954_406	4R	818.594	0.0011853	0.00106732	0.00301091	0.0288925	0.00353454	0.000262951
wsnp_Ku_rep_c69533_68919669	4R	819.243	0.020745	0.0548829	0.079809	0.0948521	0.0971132	0.000538216
BobWhite_c47168_598	4R	821.562	0.00269329	0.00504458	0.00318783	0.00647648	0.00304064	5.61275e-05
c11083_248	4R	823.476	2.76118e-06	0.000286303	0.000134711	0.0023887	0.00256043	0.000724221
RFL_Contig2531_1872	4R	824.912	1.32571e-05	0.000565375	6.8496e-05	0.000100813	0.00623966	0.00137371
AX_99830762	4R	825.067	0.000829118	0.00224552	0.012484	0.00395959	0.013731	0.231584
Excalibur_rep_c112003_621	4R	826.511	0.000140758	0.00386199	0.00190094	0.0011443	0.00804256	5.75886e-07
AX_99242626	4R	828.717	2.81295e-05	0.000750812	0.00171605	0.00147981	0.00338945	4.27532e-06
Excalibur_c22708_625	4R	828.824	0.00916272	0.00605193	0.0123254	0.00787669	0.00734521	0.000929049
AX_99659368	4R	829.814	0.000138141	0.00159151	0.00144603	0	0.0085967	0.000860561
AX_99374224	4R	829.815	0.000394657	0.00010982	0.00113133	0.000565273	0.00265357	0.00511381
AX_99826131	4R	829.815	6.58121e-05	0.0018244	0.00113133	0.000108032	0.00747215	0.00137371
AX_99344889	4R	829.817	0.000570528	0.00401903	0.0117262	0.00704952	0.00594931	0.0227484
wsnp_Ex_c12725_20212708	4R	830.089	0.0118452	0.022651	0.0505177	0.0731305	0.0502632	0.00169831
c8360_856	4R	830.089	9.31369e-05	7.88687e-05	0.000560773	0.0018801	2.72906e-06	0.0979238
Tdurum_contig47476_441	4R	830.681	0.00067145	0.0206312	0.00477987	0.0530735	0.0343152	0.000834438
wsnp_Ex_rep_c66939_65371026	4R	832.754	0.000236991	0.000865234	0.000292347	0.00030384	0.00490548	0.000639445
BobWhite_c20558_374	4R	835.141	0.0010775	0.000169378	0.00440893	0.00997716	3.17202e-07	1.09137e-05
RAC875_rep_c71684_51	4R	835.191	0.000541292	0.000910554	0.00388181	0.00732829	0.000609172	0.000120083
Excalibur_rep_c69170_438	4R	835.207	6.89744e-07	0.000473348	0.000157876	0.000616275	0.0044409	0.00174538
AX_99834155	4R	835.499	0.0119381	0.0726913	0.0470597	0.114467	0.134349	0.000385362
AX_99235357	4R	835.499	0.00042853	0.00143483	0.00240949	0.000211636	0.00653981	0.000568828
AX_99733937	4R	835.499	9.56528e-05	0.00038984	0.00122445	0.00209411	0.00295975	0.00050408
AX_99277652	4R	835.5	0.00092251	0.00932997	0.00374717	0.000248414	0.0109737	0.0009768
Kukri_c2101_2358	4R	836.467	0.00075017	0.000151659	0.0042595	0.00559701	2.5983e-05	6.49607e-06
c10028_375	4R	838.157	0.000396244	7.69962e-07	0.0159572	0.000193946	0.000186536	0.100861
c10028_662	4R	838.158	6.89744e-07	0.00122894	0.000616902	0.000115289	0.00596991	0.000180911
Tdurum_contig102404_298	4R	841.176	0.000353341	0.0055645	1.17146e-05	0.00187038	0.00755536	1.09137e-05
Tdurum_contig9544_2233	4R	844.893	0.00588561	0.00600105	0.0145839	0.00741871	0.0137376	0.000151383
Tdurum_contig9544_978	4R	844.895	0.00422999	0.045632	0.0549412	0.0863152	0.0666624	0.00142388
wsnp_Ex_c2936_5416717	4R	852.819	0.000476152	0.000341346	0.00100698	8.60273e-05	0.00185166	0.000844686
AX_99411852	4R	855.463	0.00176712	1.34569e-06	0.000114945	0.0011443	0.000307793	0.000606579
TA004901_0137	4R	859.309	0.000552563	0	0.000160988	0.00164375	0	0.000561824
wsnp_Ex_c3130_5789888	4R	861.485	0.000440083	0.00125036	1.74585e-05	4.02108e-05	0.00460986	0.000442626
Tdurum_contig75595_586	4R	862.528	0.0165166	0.0423386	0.0610947	0.105059	0.0881696	4.65402e-06
Kukri_c31705_105	4R	865.553	4.91954e-05	0.000262078	0.00121879	0.000846138	0.00485111	0.00158207
IAAV1711	4R	869.909	0.000263272	3.17813e-05	1.49214e-05	0.00110717	5.90142e-05	0.00106898
tplb0060j17_1091	4R	872.794	0.033206	0.0283515	0.103132	0.0765327	0.0664183	0.00101244
AX_99869008	4R	876.09	0.00018013	0.0203746	0.00204214	0.0205748	0.0272669	0.0678192
AX_99543012	4R	876.108	0.000236991	0.000259749	2.0854e-05	1.3655e-05	1.47542e-05	0.00108452
c16081_508	4R	880.756	0.000830538	0.0016568	0.00150728	2.24897e-05	0.00118264	0.00583552
Kukri_rep_c107077_360	4R	882.477	0.000837538	0.000910554	0.000740634	0.00517084	0.00134041	0.000957751
AX_99685337	4R	884.601	0.000592449	0.00122894	0.00131812	0.000122929	0.000697827	0.00365497
AX_99690565	4R	884.679	0.000158392	0.000473348	0.000541884	0.000616275	5.92142e-06	0.00126003
AX_99878275	4R	884.68	0.000138141	0.00159151	0.000141425	0	0.00187009	0.00202682
c1659_1301	4R	885.007	0.000786923	0.00946677	0.0113456	0.0063257	0.0482389	0.298122
wsnp_JD_c11061_11602784	4R	885.008	0.000994682	0.00289091	0.00272789	0.000430392	5.6994e-06	0.00338049
AX_99234442	4R	885.802	0.000236991	0.000565375	0.000829813	0.000565273	0.000108914	0.00152155
AX_99408866	4R	885.803	0.000236991	0.000565375	0.000829813	0.000565273	0.000108914	0.00152155
AX_99704004	4R	885.803	0.000236991	0.000565375	0.000829813	0.000565273	0.000108914	0.00152155
AX_99286314	4R	885.809	0.000138141	0.000176835	0.000602538	0.001179	0	0.00170414
AX_99796280	4R	885.809	0.000138141	0.000176835	0.000602538	0.001179	0	0.00170414
AX_99409670	4R	885.809	0.000138141	0.000176835	0.000602538	0.001179	0	0.00170414
AX_99488954	4R	887.189	0.000263272	3.17813e-05	0.00085491	0.00174133	4.1417e-05	0.000890098
BS00022523_51	4R	892.347	0.000476152	0.00173827	0.0022994	2.82107e-05	0.000107055	0.00444023
BobWhite_c26082_239	4R	897.365	0.0008721	0.00300262	5.90702e-05	0.00581388	0.0141204	9.94008e-06
wsnp_Ex_c1988_3742022	4R	898.786	0.034963	0.0187899	0.112161	0.0808935	0.0508072	0.000297983
AX_99707527	4R	898.844	7.93118e-05	0.00122571	0.000312508	0.00190427	0.000291378	0.00172979
AX_99286402	4R	898.845	0.00293837	0.00950838	0.0288762	0.0120763	0.0496788	0.299155
RAC875_rep_c77197_202	4R	899.19	0.000129886	5.44487e-05	5.27088e-05	8.27767e-05	0.00103554	0.336423
AX_99718179	4R	901.322	9.56528e-05	4.14325e-05	0.000424594	0.000373669	0.000969796	0.00521007
AX_99512463	4R	901.322	0.00673563	0.00998625	0.0136901	0.0120857	0.0219938	0.00641671
AX_99406531	4R	901.324	0.00361046	0.000282935	0.0170553	1.20847e-07	0.00102816	0.00204829
AX_99728396	4R	901.324	0.000320497	8.5738e-05	0.000797186	0.000259425	0.000727566	0.00541678
wsnp_CAP12_c720_382116	4R	901.503	0.00234359	0.00173827	0.00411793	2.82107e-05	0.000636974	0.00444023
BS00093036_51	4R	901.635	0.0244166	0.0346555	0.0814017	0.0895006	0.0763355	0.000826959
Excalibur_rep_c106566_371	4R	902.034	0.00972542	0.0518101	0.0425363	0.12398	0.102494	5.70644e-06
AX_99729119	4R	903.294	0.00137044	0.00148485	0.0223256	0.000366072	0.0128607	0.0755129
AX_99492907	4R	903.294	0.0014825	0.00656571	0.0176939	0.00836939	0.0451457	0.327718
RFL_Contig2815_1135	4R	903.296	1.32591e-06	2.53549e-06	4.73418e-05	0.000559029	0.00104779	0.00358191
c14779_599	5R	14.0709	3.16572e-05	8.5738e-05	0.000355542	0.000905192	0.000455654	0.000144261
c42303_143	5R	14.5781	3.92679e-06	4.72072e-05	0.00131648	0.000147404	0.00143963	0.00142564
c4745_1323	5R	14.7902	2.30337e-05	1.9505e-05	0.000894688	0.000186329	3.68876e-07	3.45606e-06
c7396_2024	5R	15.3723	0.00553768	0.000774917	0.00730054	0.00190427	0.000404007	0.000812776
Kukri_c8835_112	5R	16.284	0.0369141	0.0243311	0.121633	0.0615971	0.063634	0.000556232
AX_99468219	5R	22.7228	1.32571e-05	0.000259749	0.000650765	0.000107719	1.09568e-05	0.000607445
AX_99228480	5R	22.724	2.81295e-05	0.000198757	8.05415e-06	4.68161e-06	5.38907e-05	0.001634
c13042_585	5R	27.0253	0.000138141	0.00159151	0	0.00175424	0.00119789	0.00412016
BS00094393_51	5R	28.6091	0.00104899	0.00699242	4.86434e-07	0.00885666	0.0441318	0.249014
BS00105022_51	5R	33.2805	6.89744e-07	7.15186e-05	0.000128667	0.000597786	0.0001138	0.00309667
wsnp_Ex_c15046_23216392	5R	34.027	0.0103605	0.00147362	0.00685307	0.00733042	0.00167007	9.19371e-05
c45860_637	5R	34.7869	6.89744e-07	2.34529e-05	0.000128667	0.000597786	0.000224934	0.000364719
AX_99533128	5R	35.8882	0.000362385	0.00117365	0.000359893	0.000493422	0.00301877	0.00251263
c28789_183	5R	38.515	0.000514349	0.000988612	0.000522585	0.00111034	0.00265756	0.00549787
c5475_908	5R	41.58	0.000514349	0.00200184	0.000522585	0.00228104	0.00380514	0.0117107
c7010_820	5R	43.6937	0.000394657	0.000865234	0.000322503	0.0010378	0.0016395	0.00511381
BS00046772_51	5R	55.6237	0.00150659	0.015161	0.00190094	0.0188565	0.0116024	0.000683643
c4781_1102	5R	58.6844	0.00118571	0.00336882	0.000522585	0.0046569	0.00506026	0.0148418
AX_99436096	5R	59.6851	0.00118571	0.00508957	0.000522585	0.0058701	0.00729961	0.0383082
c3932_471	5R	61.9642	0.00151333	0.00405412	0.00140101	0.00473882	0.00465248	0.0289976
c27931_302	5R	63.4244	0.00124327	0.00282935	0.00112573	0.00333435	0.00380875	0.0217589
AX_99837218	5R	68.867	0.00124327	0.00282935	0.00112573	0.00333435	0.00380875	0.0217589
c8298_1248	5R	68.874	0.00181003	0.00370346	0.00170618	0.00638949	0.00632611	0.0303618
c4551_603	5R	76.0096	0.00265098	0.00346124	0.00495863	0.00316241	0.00468836	0.0443635
RAC875_c18282_1390	5R	81.821	0.00091552	0.0213606	0.00141546	0.0252693	0.0143818	0.00130875
c10573_235	5R	95.3437	0.00181003	0.00370346	0.00170618	0.00429227	0.00421841	0.0243931
AX_99761038	5R	95.8842	0.00623186	0.0423386	0.0348549	0.105059	0.0881696	4.65402e-06
AX_99847683	5R	103.167	0.00151333	0.00405412	0.00140101	0.00473882	0.00465248	0.0289976
c10971_304	5R	108.282	0.00151333	0.00253752	0.00140101	0.00296102	0.00340252	0.0177969
c32812_185	5R	122.031	0.00181003	0.00370346	0.00170618	0.00429227	0.00421841	0.0243931
c21477_309	5R	122.05	0.00174114	0.00274744	0.000938624	0.00489762	0.00482554	0.0220433
c200_814	5R	134.318	0.00151333	0.00137461	0.00140101	0.00159871	0.0011335	0.00921428
c7241_943	5R	150.112	0.00181003	0.00370346	0.00170618	0.00260993	0.00421841	0.0243931
c3602_199	5R	156.852	0.00124327	0.00282935	0.00112573	0.00187622	0.00380875	0.0217589
c2250_2084	5R	165.085	0.00213343	0.00508957	0.00204121	0.0058701	0.00729961	0.0313898
AX_99467308	5R	170.802	0.00145005	0.00305017	0.000715499	0.00537283	0.00530399	0.0266117
AX_99378765	5R	174.295	0.00151333	0.00253752	0.00140101	0.00296102	0.00340252	0.0177969
AX_99533101	5R	361.921	0.0046422	0.0413715	0.0193768	0.0196138	0.0550143	0.000452211
c22164_551	5R	369.273	0.00181003	0.00370346	0.00170618	0.00429227	0.00421841	0.0243931
AX_99652390	5R	371.702	0.00124327	0.00282935	0.00112573	0.00187622	0.00227653	0.0217589
c6353_279	5R	371.789	0.00213343	0.00508957	0.00204121	0.0058701	0.00729961	0.0313898
c547_856	5R	371.817	0.00181003	0.00370346	0.00170618	0.00429227	0.00421841	0.0243931
c7699_408	5R	375.79	0.00119167	0.018138	0.00164835	0.0219557	0.0136563	0.000972071
c7699_761	5R	375.79	0.00181003	0.00370346	0.00170618	0.00429227	0.00421841	0.0243931
c8069_180	5R	378.023	0.00972542	0.0518101	0.0425363	0.12398	0.102494	5.70644e-06
c10110_494	5R	378.024	0.00150659	0.015161	0.00190094	0.0188565	0.0116024	0.000683643
c13033_590	5R	380.042	0.00181003	0.00370346	0.00170618	0.00429227	0.00632611	0.0243931
c13033_242	5R	380.043	0.00151333	0.00253752	0.00140101	0.00296102	0.00340252	0.0177969
c13072_389	5R	381.686	0.00221025	0.00282935	0.00312007	0.00246832	0.00380875	0.0277804
c5416_3199	5R	397.307	0.00094805	0.0022617	0.000964708	0.00260993	0.00301877	0.0184074
c2133_1512	5R	416.367	0.034963	0.0187899	0.112161	0.0563077	0.0508072	0.00140573
c9877_440	5R	421.11	0.00181003	0.00370346	0.00291883	0.003286	0.00421841	0.0365289
AX_99585176	5R	430.415	0.00118571	0.00336882	0.00122914	0.00386791	0.00380514	0.0254348
AX_99807678	5R	430.415	0.000898157	0.00431897	0.000402196	0.00576112	0.00623719	0.0220433
c12696_279	5R	430.432	0.00118571	0.00336882	0.00122914	0.00386791	0.00380514	0.0254348
c9802_1146	5R	430.634	0.00118571	0.00336882	0.00122914	0.00386791	0.00380514	0.0254348
AX_99843302	5R	430.636	0.00181003	0.00370346	0.00291883	0.003286	0.00421841	0.0365289
AX_99697010	5R	430.636	0.00151333	0.00405412	0.00250483	0.00215364	0.00465248	0.0423035
AX_99556413	5R	430.637	0.000692924	0.00305017	0.000257405	0.00346568	0.00341273	0.0336162
c6552_839	5R	431.074	0.00113011	0.0039576	0.000579165	0.00753986	0.00573618	0.0230276
AX_99523361	5R	433.44	0.00094805	0.0022617	0.000964708	0.00260993	0.00301877	0.0184074
c4836_1139	5R	436.604	0.00118571	0.00336882	0.00122914	0.00386791	0.00380514	0.0254348
AX_99670414	5R	437.12	0.00118571	0.00336882	0.00122914	0.00386791	0.00380514	0.0254348
c50150_490	5R	439.029	0.00118571	0.00336882	0.00122914	0.00386791	0.00380514	0.0254348
BS00065390_51	5R	439.03	0.00134585	0.0189668	0.00222683	0.0242934	0.0157283	0.00181334
c16481_2166	5R	441.097	0.00118571	0.00336882	0.00122914	0.00386791	0.00380514	0.0254348
c2677_833	5R	445.368	0.000477749	0.0039576	0.000148163	0.00527696	0.00573618	0.0181406
c2677_851	5R	445.368	0.000188882	0.00361213	4.01503e-05	0.00481406	0.00525539	0.00958206
c633_1544	5R	446.682	0.000692924	0.00305017	0.000715499	0.00346568	0.00341273	0.0211799
c5451_769	5R	449.11	0.000331662	0.00274744	0.000938624	0.00308554	0.00304124	0.0175438
c1827_769	5R	449.292	0.000331662	0.00274744	0.000938624	0.00308554	0.00304124	0.0175438
AX_99611993	5R	449.322	0.00065052	0.00361213	0.00147548	0.00401322	0.00525539	0.0201058
c13534_1371	5R	456.847	0.0123235	0.000204257	0.00795627	0.00110092	0.000780829	0.000403558
c5431_1397	5R	458.666	0.000477749	0.0039576	0.00119195	0.00444443	0.00380459	0.0237791
c3349_1304	5R	464.296	0.000331662	0.00274744	0.000938624	0.00308554	0.00304124	0.0175438
c12713_1188	5R	464.301	0.000331662	0.00274744	0.000938624	0.00308554	0.00304124	0.0175438
c12713_1341	5R	464.301	0.000331662	0.00274744	0.000938624	0.00308554	0.00304124	0.0175438
c12713_1566	5R	464.301	0.000331662	0.00274744	0.000938624	0.00308554	0.00304124	0.0175438
c12713_1650	5R	464.301	0.000477749	0.0039576	0.00119195	0.00444443	0.00573618	0.0237791
Ra_c46720_451	5R	464.301	0.0427286	0.0409071	0.126056	0.0656032	0.0901058	0.000191652
AX_99481520	5R	464.305	0.000119342	0.00200184	0.000522585	0.00111034	0.00143235	0.0148418
c30029_163	5R	464.896	7.14467e-05	0.000531581	0.00966222	0.000479469	0.0126445	0.278202
AX_99263292	5R	466.132	0.000331662	0.00274744	0.000938624	0.00308554	0.00304124	0.0175438
TA008675_0589	5R	466.143	0.00118571	0.00336882	0.00454408	0.00292175	0.00380514	0.0369887
AX_99661355	5R	466.143	0.000692924	0.00305017	0.00240605	0.00257895	0.00341273	0.0268571
AX_99757053	5R	466.143	0.000331662	0.00274744	0.000938624	0.00308554	0.00304124	0.0175438
c29518_221	5R	466.839	6.74367e-05	0.000232183	0.00232602	0.000194118	0.00845628	0.293422
AX_99864697	5R	469.001	0.000477749	0.00246061	0.00119195	0.00272747	0.00269073	0.0181406
AX_99766473	5R	469.773	0.000477749	0.00246061	0.00119195	0.00272747	0.00269073	0.0181406
AX_99589628	5R	470.038	3.0722e-05	0.000857904	0.00298952	0.00199206	0.000661576	0.187991
Kukri_c9693_1890	5R	471.299	0.0144962	0.000441398	0.00916407	0.00163359	0.00110679	0.000315929
AX_99617938	5R	480.986	0.00065052	0.00218962	0.00147548	0.00239144	0.00236127	0.014842
AX_99362361	5R	483.46	0.00065052	0.00218962	0.00147548	0.00239144	0.00236127	0.014842
AX_99527364	5R	483.46	0.00065052	0.00218962	0.00147548	0.00239144	0.00236127	0.014842
BS00065548_51	5R	486.329	0.0104427	0.000774917	0.00469251	0.00228275	0.00149651	0.000238013
AX_99754423	5R	487.161	0.000442709	0.00296867	0.000569674	0.00321661	0.00435482	0.021689
c12101_425	5R	487.724	0.000442709	0.00296867	0.000569674	0.00321661	0.00272409	0.021689
wsnp_Ex_rep_c113621_94394656	5R	490.537	0.000320497	0.000940774	0.00102964	0.00207742	0.00183145	0.00970725
c938_1440	5R	494.132	0.000188882	0.00218962	0.00025823	0.00239144	0.00236127	0.0188241
AX_99850482	5R	494.519	0.000188882	0.00218962	0.00025823	0.00239144	0.00236127	0.0188241
c1576_136	5R	496.175	0.000188882	0.00218962	0.00025823	0.00239144	0.00236127	0.0188241
c17549_469	5R	496.3	0.000188882	0.00218962	0.00025823	0.00239144	0.00236127	0.0188241
c4151_909	5R	497.369	0.000213427	0.00163845	0.0201925	0.00461803	0.0241124	0.227136
c13059_142	5R	497.706	0.000302444	0.00328249	0.000398724	0.00360395	0.0030647	0.0259023
c10177_630	5R	498.973	0.000302444	0.00498486	0.000398724	0.00554741	0.00707257	0.0387312
AX_99839242	5R	500.033	0.0086458	0.00226437	0.00142273	0.000624221	0.00110318	0.000883012
AX_99265827	5R	500.033	0.000850036	0.00704157	0.00091541	0.00790687	0.00866989	0.0446076
AX_99224763	5R	500.033	0.0168904	1.28623e-05	0.00730054	0.000299502	0.000404007	0.000812776
c21436_382	5R	500.726	9.18277e-06	0.00585565	0.00055431	0.00494816	0.0103804	0.114267
c33071_482	5R	509.781	0.000533594	0.00113756	3.70085e-07	0.00271312	0.00534012	0.204124
c4189_2909	5R	509.923	0.000850036	0.00704157	0.00091541	0.00790687	0.00866989	0.0446076
c47645_254	5R	514.802	0.000850036	0.00945262	0.000398724	0.0118177	0.0103054	0.0532191
BS00068390_51	5R	518.697	0.0119381	0.0438977	0.0470597	0.114467	0.0865873	5.9013e-05
RFL_Contig3811_3709	5R	522.033	0.0218904	0.000103345	0.0126645	0.00308395	0.000219945	0.00191237
c6125_187	5R	522.426	0.00107637	0.00657935	0.00115874	0.00733061	0.00808273	0.0468597
wsnp_Ex_rep_c66651_64963120	5R	522.515	0.0541578	0.0243311	0.158622	0.0510408	0.063634	0.000556232
c319_370	5R	522.517	0.000850036	0.00498486	0.00091541	0.00554741	0.00707257	0.0387312
AX_99263335	5R	523.176	0.00138884	0.00751968	0.00231765	0.00481406	0.00927642	0.0656987
AX_99727716	5R	523.177	0.00569597	0.0311728	0.00388181	0.0400645	0.0280408	0.00146078
BobWhite_c8202_245	5R	523.99	0.000850036	0.00498486	0.00091541	0.00554741	0.00707257	0.0387312
c8966_871	5R	524.002	0.000609741	0.00613297	0.000259291	0.00774988	0.00751504	0.0350855
c8966_1001	5R	524.002	0.00107637	0.00657935	0.00115874	0.00733061	0.00808273	0.0468597
TA002501_1291	5R	524.014	0.00065052	0.00538881	0.000700767	0.00401322	0.00525539	0.0447137
c63371_88	5R	524.263	0.0180035	0.000441398	0.00916407	0.00414407	0.00267356	0.000607272
c8780_485	5R	526.705	0.000850036	0.00498486	0.00091541	0.00554741	0.00707257	0.0387312
c9961_1124	5R	530.282	0.00065052	0.00361213	0.000700767	0.00481406	0.00525539	0.0307487
BS00074440_51	5R	535.302	0.0155102	0.0518101	0.0565808	0.087159	0.102494	7.20324e-06
AX_99566177	5R	535.898	0.00300581	0.0175885	0.00995193	0.0406612	0.0147451	0.000673295
AX_99301989	5R	535.898	0.000898157	0.00852382	0.000837251	0.0108701	0.0122657	0.0460907
AX_99386853	5R	535.899	0.000362385	0.00549892	0.000320929	0.00511337	0.00551754	0.0365289
BS00064548_51	5R	537.402	0.00154792	0.0366255	9.62294e-05	0.0297583	0.0207166	0.00466592
AX_99665426	5R	539.979	0.000302444	0.00945262	0.00017594	0.0129719	0.0119621	0.0373787
AX_99631159	5R	540.823	0.00174114	0.00852382	0.00164844	0.0108701	0.0122657	0.0545332
Tdurum_contig43874_1129	5R	543.136	0.00334049	0.0456316	0.00272789	0.056082	0.0300401	0.00282684
AX_99665607	5R	544.05	0.00138884	0.0100047	0.000700767	0.0137072	0.0126216	0.050637
AX_99536834	5R	544.052	0.00145005	0.00669622	0.00135642	0.00871223	0.00827337	0.0463883
RFL_Contig2187_1025	5R	547.35	0.00926419	0.000227359	0.0403478	0.00208972	0.000346019	0.211031
BS00028183_51	5R	548.477	0.00334049	0.0456316	0.00272789	0.056082	0.0364397	0.00282684
Tdurum_contig49751_2541	5R	548.896	0.000630967	0.0127581	0.00200591	0.0107173	0.019379	0.00025851
BobWhite_c10901_578	5R	549.589	0.00181003	0.0076481	0.00152217	0.00997012	0.00944307	0.0422703
c6064_131	5R	550.084	0.00213343	0.00959237	0.00182139	0.0122668	0.0104329	0.0497562
c26865_109	5R	550.912	0.00151333	0.00592439	0.0012497	0.00559132	0.00599411	0.0349206
AX_99578088	5R	554.161	0.0229652	0.0320214	0.0895469	0.0731449	0.0506693	0.00021054
AX_99873596	5R	555.246	0.0165179	0.00227004	0.00324698	0.00188003	0.00151496	0.000725142
Kukri_c41797_393	5R	555.509	0.0165166	0.0423386	0.0610947	0.105059	0.0881696	4.65402e-06
c8175_699	5R	563.125	0.00485792	0.00959237	0.00521322	0.00933045	0.00884891	0.0406982
c581_170	5R	570.344	0.00474663	0.0105729	0.00389866	0.0154587	0.0115944	0.0336785
IAAV2363	5R	570.347	0.034963	0.0344747	0.0952987	0.0808935	0.0645904	0.00140573
c10403_476	5R	570.711	0.0346284	0.000554103	0.0175036	0.00248288	1.10124e-06	0.00352556
Excalibur_c25948_366	5R	572.691	0.000541292	0.0311728	0.000211343	0.0247127	0.0224961	0.00146078
c14811_2522	5R	580.694	0.00248359	0.00905	0.00214734	0.0104302	0.0112115	0.0440951
c4382_473	5R	582.463	0.00205904	0.00580865	0.00196885	0.00912477	0.00823638	0.03517
RAC875_c3925_1043	5R	588.008	0.00326455	0.00801374	0.00435135	0.0102037	0.00990226	0.0536459
AX_99657885	5R	590.086	0.00167443	0.00704157	0.00159664	0.00893458	0.00615812	0.0373787
AX_99845104	5R	590.365	0.00167443	0.00704157	0.00269482	0.00739265	0.00866989	0.0500827
AX_99852947	5R	590.698	0.0195195	9.60671e-06	0.00848071	0.00136176	0.000648206	0.00155438
c14822_221	5R	594.706	0.0165166	0.0423386	0.0610947	0.105059	0.0881696	4.65402e-06
c14065_410	5R	595.691	0.00113011	0.00580865	0.00196885	0.00527696	0.00573618	0.0482661
Excalibur_c10444_2056	5R	597.892	0.0311115	0.0285476	0.0906704	0.0551075	0.0607992	7.20324e-06
c26377_285	5R	597.905	0.00174114	0.00624443	0.00250003	0.00666281	0.00771648	0.0460907
c11115_639	5R	599.231	0.00174114	0.00624443	0.00250003	0.00457924	0.00771648	0.0336429
c11995_1502	5R	603.106	0.00145005	0.00469628	0.00214734	0.00324026	0.00675835	0.0268571
c4517_278	5R	603.47	0.00174114	0.00624443	0.00250003	0.00457924	0.00771648	0.0336429
wsnp_Ex_rep_c105478_89891634	5R	604.071	0.00972542	0.0518101	0.0425363	0.12398	0.102494	5.70644e-06
AX_99535012	5R	604.611	0.000898157	0.00431897	0.00147548	0.00288463	0.00623719	0.0228919
c8401_316	5R	604.64	0.000898157	0.00431897	0.00147548	0.00288463	0.00623719	0.0228919
Kukri_c5594_717	5R	605.65	0.000898157	0.00431897	0.00147548	0.00288463	0.00623719	0.0228919
AX_99405915	5R	606.687	0.00107637	0.00657935	0.00103696	0.00555927	0.00968791	0.0273472
AX_99736317	5R	606.688	0.00167443	0.00704157	0.00241325	0.00518593	0.0103054	0.0373787
RAC875_c10174_268	5R	607.39	0.0118062	0.0346555	0.0516371	0.0895006	0.0763355	4.01482e-05
RAC875_c30711_544	5R	607.668	0.000850036	0.00498486	0.00159664	0.00194172	0.00615812	0.0259023
RAC875_c400_1271	5R	612.77	0.0340836	0.00192431	0.0301069	0.0265563	0.010686	8.95288e-09
c5728_949	5R	613.982	0.00065052	0.00361213	0.00131648	0.00157097	0.00525539	0.00958206
AX_99589648	5R	614.302	0.00917459	0.0100722	0.0214972	0.0140862	0.0149571	2.45783e-07
AX_99831133	5R	614.302	0.000850036	0.00498486	0.00159664	0.00194172	0.00615812	0.0259023
AX_99716035	5R	614.326	0.000442709	0.00459675	0.000508018	0.0022145	0.00567627	0.0157808
CAP7_c11553_123	5R	619.393	0.00864062	0.0195893	0.00522345	0.0183578	0.0161164	0.000550012
AX_99688720	5R	620.734	0.000850036	0.00328249	0.00159664	0.00194172	0.00479491	0.0259023
c2288_628	5R	622.433	0.000302444	0.00193446	0.000355542	0.00133007	0.0030647	0.00966045
c19221_711	5R	622.818	7.51821e-06	0.00172319	0.00789749	0.00169296	0.0166978	0.293437
AX_99753655	5R	625.855	0.00987668	0.0657067	0.0475311	0.0981279	0.106619	0.000609587
AX_99464502	5R	631.148	0.00138884	0.00218962	0.00147548	0.00223539	0.00342489	0.00958206
c3599_901	5R	631.149	0.00167443	0.00328249	0.0017892	0.00336877	0.00615812	0.0152772
c32009_425	5R	632.825	0.00138884	0.00361213	0.00147548	0.00375166	0.00459708	0.0188241
c4378_228	5R	633.704	0.00138884	0.00361213	0.00147548	0.00375166	0.00459708	0.0188241
c10435_763	5R	635.167	0.00113011	0.00246061	0.00119195	0.00254969	0.00380459	0.0123477
Ku_c29856_132	5R	635.995	0.00972542	0.0518101	0.0425363	0.12398	0.102494	5.70644e-06
Kukri_c14889_116	5R	637.342	0.00334049	0.0237767	0.00272789	0.0271567	0.0190935	0.000808404
wsnp_Ex_c19041_27955460	5R	637.687	0.033206	0.00819668	0.0841303	0.0385814	0.0182108	0.00120634
c7128_957	5R	641.447	0.00142723	0.000344893	0.0145885	0.000579828	0.000185227	0.159608
c33960_343	5R	643.303	0.00065052	0.00361213	0.000788313	0.00375166	0.00459708	0.0188241
c3135_411	5R	643.557	0.00113011	0.0039576	0.0022133	0.00341592	0.00501951	0.0293004
RAC875_c19099_434	5R	643.968	2.81295e-05	0.000198757	1.02804e-05	0.000278374	0.00031611	1.82973e-05
BS00063971_51	5R	645.267	0.000541292	0.0311728	0.0009278	0.0345371	0.0280408	0.00146078
RAC875_c89088_79	5R	647.504	0.00145005	0.0017579	0.00172784	0.0018457	0.00201957	0.00927768
c25640_138	5R	647.518	0.00174114	0.00274744	0.00209895	0.00288463	0.00266064	0.0157631
RAC875_c42009_247	5R	657.762	0.0122668	1.94224e-05	0.00484672	5.09244e-05	0.000130056	0.000405013
wsnp_Ra_c27733_37249132	5R	660.979	2.78807e-05	0.00898301	0.00040785	0.0147814	0.00730457	1.3667e-05
RAC875_c400_1363	5R	661.183	0.034963	0.00159054	0.0315789	0.00523496	0.00667415	0.000297983
AX_99366036	5R	667.474	0.000983357	0.0192687	4.97275e-07	0.0274772	0.0130419	0.000442341
c4251_1703	5R	670.139	0.000119342	0.00200184	4.06129e-07	0.00679345	0.00265756	0.0325909
c4251_1295	5R	670.14	0.000236991	0.00253752	2.81003e-05	0.00791154	0.00340252	0.0479068
Excalibur_c45297_316	5R	670.144	0.000362385	0.00370346	0.000616075	0.00638949	0.00632611	0.0650897
c7289_376	5R	670.849	9.56528e-05	0.0021492	0.000573055	0.0027298	0.00254264	0.0714992
AX_99321050	5R	671.21	0.000138141	0.00282935	0.000214578	0.0052076	0.00380875	0.0638526
c466_506	5R	671.445	0.000119342	0.00336882	4.06129e-07	0.00933045	0.0058042	0.0500922
AX_99486755	5R	671.447	1.32571e-05	0.00253752	9.13155e-05	0.00559132	0.00340252	0.0479068
AX_99586785	5R	672.456	0.00308928	0.000158184	0.0358183	0.00257375	0.0111494	0.244407
Tdurum_contig63997_587	5R	672.53	0.0244166	0.0346555	0.0814017	0.0895006	0.0763355	4.01482e-05
BS00087696_51	5R	672.68	5.30331e-05	0.0022617	1.98946e-05	0.00734174	0.00301877	0.0510555
c11769_585	5R	672.684	5.30331e-05	0.0022617	1.98946e-05	0.00734174	0.00301877	0.0510555
Excalibur_c33923_592	5R	673.999	0.00217546	0.000774917	0.00469251	0.000299502	0.00149651	0.000812776
wsnp_Ex_c8659_14515623	5R	682.59	0.0244166	0.0346555	0.0814017	0.0895006	0.0763355	4.01482e-05
AX_99641141	5R	682.593	0.00706529	0.00898301	0.0220021	0.0184915	0.0145464	7.51843e-05
wsnp_Ku_c3102_5810751	5R	682.594	0.00205904	0.0039576	0.00329276	0.0102037	0.00573618	0.0552367
c12752_540	5R	683.16	0.00480689	0.000165181	0.0337464	0.00393973	0.00159263	0.261279
wsnp_Ex_c508_1008029	5R	685.791	0.0263672	0.0409071	0.0905794	0.092883	0.0731775	0.000191652
c7707_872	5R	685.862	0.00248359	0.00305017	0.00353512	0.00871223	0.00341273	0.0424399
c15097_308	5R	685.865	0.00213343	0.00200184	0.00300203	0.00679345	0.00143235	0.0325909
c11695_1230	5R	686.024	0.00248359	0.00305017	0.00353512	0.00871223	0.00341273	0.0424399
c7777_1836	5R	686.236	0.0244166	0.0346555	0.0814017	0.0895006	0.0763355	4.01482e-05
TA001786_1535	5R	687.481	0.0141198	0.0195314	0.0539991	0.0319735	0.0396577	1.25255e-05
TA001900_1836	5R	689.524	0.020745	0.0187899	0.079809	0.0808935	0.0508072	0.000297983
BobWhite_rep_c64260_207	5R	691.326	0.000167006	0.0173166	9.62294e-05	0.0349688	0.0159399	0.000959458
AX_99631228	5R	692.024	0.00205904	0.00131765	0.00412916	0.00527696	0.00170992	0.0230276
BS00065551_51	5R	692.436	0.000541728	0.0134256	2.46912e-05	0.0301531	0.0104067	0.000555529
c26812_576	5R	695.356	0.000236991	0.00137461	0.000389553	0.00296102	0.0011335	0.0479068
c32917_427	5R	696.395	0.000212208	0.0017579	3.29017e-05	0.0062666	0.00231897	0.0346961
AX_99571507	5R	696.395	0.000477749	0.00246061	0.000253858	0.00753986	0.00436896	0.0480316
c27640_527	5R	697.986	0.000119342	0.00336882	0.000252744	0.0058701	0.0058042	0.0686838
AX_99235714	5R	698.132	4.16533e-05	0.00274744	1.58518e-05	0.00811539	0.00482554	0.0450899
AX_99364259	5R	701.538	0.00042853	0.000819459	0.00491597	0.00719637	0.00201957	0.0089442
AX_99652864	5R	701.539	0.000263272	0.00117365	0.0025282	0.00597578	0.00263049	0.0136078
c14516_2006	5R	701.642	0.000138141	0.000707339	0.00192434	0.00487039	0.00119789	0.0048272
c14516_1801	5R	701.642	0.000263272	0.00117365	0.0025282	0.00597578	0.00263049	0.0136078
c14516_1140	5R	701.652	0.000394657	0.000565375	0.00308085	0.00443161	0.000987346	0.00433366
AX_99379964	5R	701.782	0.00415422	0.00822373	0.00109866	0.00397079	0.00575391	0.000115249
AX_99224098	5R	701.784	0.000394657	0.000565375	0.00308085	0.00443161	0.000987346	0.00433366
AX_99618755	5R	701.801	0.000263272	0.000439318	0.0025282	0.0040137	0.00263049	0.00197794
Ra_c11667_324	5R	705.98	0.00201829	0.00694891	2.61663e-05	0.00308395	0.00492024	2.30042e-05
c788_457	5R	706.48	0.000552563	0.000707339	0.00368602	0.00487039	0.00332091	0.0048272
c875_840	5R	706.484	0.000552563	0.000707339	0.00368602	0.00487039	0.00332091	0.0048272
c875_676	5R	706.485	0.000552563	0.000707339	0.00368602	0.00487039	0.00332091	0.0048272
c12687_1153	5R	706.661	0.000782862	0.00117365	0.00646601	0.00597578	0.00551754	0.0136078
c13103_772	5R	706.668	0.000394657	0.00137461	0.00308085	0.00648289	0.00599411	0.0131358
BS00022069_51	5R	708.291	0.0185933	0.048521	0.0703234	0.106909	0.101827	0.00012971
c13418_448	5R	709.48	0.000552563	0.000707339	0.00368602	0.00487039	0.00332091	0.0048272
c12095_673	5R	709.571	0.000362385	0.00035858	0.00167932	0.00316241	0.00258051	0.00855661
RAC875_c19210_348	5R	710.797	0.0317165	0.0224022	0.0946497	0.0727581	0.0531708	0.000650613
wsnp_JD_c1358_1947464	5R	711.103	0.0118062	0.0346555	0.039284	0.0609794	0.0597489	4.01482e-05
c2331_1950	5R	711.103	0.000737015	0.000865234	0.00434305	0.00533011	0.00489334	0.00523096
c3057_601	5R	717.614	0.00215402	0.0269733	0.00161249	0.0825325	0.0459289	0.00130488
c25297_324	5R	720.161	0.000592449	2.34529e-05	0.00566621	0.00292175	0.00143235	0.00327802
AX_99721012	5R	721.911	0.000158392	0.000329151	0.00202867	0.0046569	0.00380514	0.00133056
c40568_609	5R	722.037	0.000263272	5.86941e-05	0.0025282	0.003286	0.00169232	0.00105936
c40568_600	5R	722.037	0.000263272	5.86941e-05	0.0025282	0.003286	0.00169232	0.00105936
Excalibur_c38433_291	5R	725.012	0.00118571	0.00122894	0.00580999	0.00631264	0.00578541	0.0133192
AX_99745596	5R	726.779	0.00046406	0.000407164	0.00617708	0.00795274	0.00342489	0.000947577
c3525_641	5R	726.78	0.00286614	0.000625543	0.0243841	4.85816e-07	0.00712661	0.274707
AX_99319070	5R	726.781	0.000263272	5.86941e-05	0.00216806	0.0040137	0.000797051	0.000588106
c9315_394	5R	727.389	0.000263272	5.86941e-05	0.00216806	0.0040137	0.000797051	0.000588106
c7975_952	5R	728.133	0.00424228	0.00107641	0.0508693	0.00413984	0.00951785	0.158003
AX_99713618	5R	730.805	0.000362385	3.17813e-05	0.0014405	0.00176805	0.000929202	0.000588106
c19518_1834	5R	730.807	0.000552563	0	0.00316453	0.00311795	0.000570136	0.00303303
AX_99254397	5R	731.18	0.00351843	0.000238463	0.0172111	0.0016333	0.0023808	0.171176
AX_99344833	5R	731.18	0.00261602	0.000335361	0.0317479	7.28152e-05	0.00154077	0.267162
AX_99646132	5R	731.18	0.0014825	0.000184703	0.00255898	0.00886473	4.89864e-06	0.0565547
RAC875_s109659_142	5R	731.757	0.00281469	0.0114715	0.000759392	0.00399182	0.0102279	0.00034406
AX_99811232	5R	731.811	0.000552563	0	0.00316453	0.00381867	0.000570136	2.04619e-31
AX_99854034	5R	731.984	4.60469e-05	0.0170351	0.00109649	0.0482367	0.0282262	0.000827434
c3219_798	5R	733.427	2.67226e-06	0.0114715	0.00153351	0.0392769	0.0189689	0.00034406
AX_99240224	5R	734.988	0.000552563	0.000176835	0.00316453	0.00231051	0	0.0048272
c10594_1764	5R	735.916	0.000552563	0.000176835	0.00316453	0.00231051	0	0.0048272
c10594_1090	5R	735.918	0.000236991	0.00010982	0.00109403	0.00203464	1.09568e-05	0.000195248
c10594_460	5R	735.92	0.000236991	7.94463e-06	0.00109403	0.00203464	0.000738792	0.00846619
c2244_2149	5R	737.302	0.000362385	5.86941e-05	0.0014405	0.00118161	4.38285e-05	0.00105936
AX_99867667	5R	737.658	0.00389342	0.000180731	0.0299496	3.1001e-05	0.00284864	0.253255
c5400_710	5R	737.669	0.000552563	0.000176835	0.00316453	0.00231051	0	0.0048272
c2753_394	5R	737.794	0.000552563	0.000176835	0.00316453	0.00231051	0	0.0048272
c2091_257	5R	738.702	0.00142723	0.000488794	0.0139816	0.000102736	0.00455224	0.280456
c2091_563	5R	738.703	0.000394657	0.000259749	0.00264341	0.00201584	1.09568e-05	0.00846619
c1216_944	5R	739.189	0.00219126	0.000275281	0.00163337	0.00856134	0.000369118	0.0179119
Tdurum_contig29967_456	5R	740.18	0.0193765	0.0468191	0.0665641	0.0781204	0.075228	0.000180019
AX_99443650	5R	741.647	0.00294808	0.0171821	0.0420433	0.060921	0.0425152	0.000375735
AX_99836462	5R	742.108	0.00042853	0.00012717	0.00279495	0.00241374	0.000113452	0.00398521
c3577_828	5R	742.697	0.000830538	0.000198757	0.00421608	0.00103847	5.38907e-05	0.0152025
AX_99518343	5R	743.932	0.000830538	0.000198757	0.00421608	0.00103847	5.38907e-05	0.0152025
c1379_1279	5R	743.958	0.000830538	0.000198757	0.00421608	0.00103847	5.38907e-05	0.0152025
c1960_142	5R	744.21	0.000634074	1.30718e-05	0.00356734	0.00183187	0.000781496	0.000706193
c8267_965	5R	744.224	0.000830538	0.000198757	0.00421608	0.00103847	5.38907e-05	0.0152025
c8267_961	5R	744.224	0.000592449	0.000473348	0.00202867	0.0003332	9.8619e-05	0.00747531
RAC875_c27743_249	5R	746.683	0.00304395	0.0237231	0.00605193	0.0300258	0.031277	6.20447e-05
c12041_802	5R	747.677	0.00018013	1.30718e-05	0.00305677	0.00183187	0.000781496	0.000229107
c1511_488	5R	752.661	0.00018013	1.30718e-05	0.00182987	0.00183187	0.000781496	0.00901678
c23368_336	5R	760.61	0.000291091	0.000198757	0.00228766	0.00103847	5.38907e-05	4.40706e-05
AX_99306166	5R	761.446	0.000291091	0.000198757	0.00228766	0.00103847	5.38907e-05	4.40706e-05
AX_99502331	5R	761.446	0.00018013	1.30718e-05	0.00182987	0.00183187	0.000781496	0.00901678
BobWhite_c22036_399	5R	761.863	4.60469e-05	0.00996169	0.00109649	0.0256218	0.0173398	0.000255381
c6848_434	5R	762.759	0.00018013	1.30718e-05	0.00182987	0.00183187	0.000781496	0.00901678
c63555_177	5R	762.997	0.00042853	0.00012717	0.00279495	0.00125268	0.000113452	0.00062364
CAP7_c1274_206	5R	763.279	0.00091552	0.00732477	0.00493875	0.0208167	0.0143818	2.70403e-06
c17067_246	5R	775.055	0.000592449	2.34529e-05	0.00289049	0.00273477	0.000627027	0.0142067
BobWhite_c2730_245	5R	780.745	0.0161164	0.0290051	0.0576258	0.0705615	0.0571549	0.000420284
c3330_644	5R	781.113	6.58121e-05	0.00010982	0.00113133	0.00201584	0.00172754	0.00894395
AX_99743236	5R	786.676	5.30331e-05	5.86941e-05	0.000256587	0.0030759	0.00263049	0.0122086
c11398_856	5R	787.047	5.30331e-05	5.86941e-05	0.000256587	0.0030759	0.00148092	0.0122086
Kukri_rep_c102608_599	5R	787.047	0.000236991	0.00010982	1.82396e-05	0.00276868	0.00172754	0.0226675
c8043_564	5R	787.433	0.00179008	0.00256286	0.0013731	0.013623	0.00554737	0.00139382
wsnp_Ex_c8019_13598348	5R	789.913	0.0415589	0.0175039	0.117911	0.0609794	0.0451916	0.000826959
c8532_2900	5R	791.276	3.92679e-06	0.000407164	0.00106529	0.00565764	0.0066588	0.01264
AX_99558107	5R	792.873	1.32571e-05	7.94463e-06	0.000994122	0.00201584	6.96247e-05	0.00632331
c22106_1430	5R	793.167	6.58121e-05	0.00010982	0.000256845	0.000970271	6.96247e-05	0.00897669
c9859_1338	5R	794.661	0	0.000176835	0.00127093	0.001179	0.000133231	0.00205396
BS00101427_51	5R	798.372	0.000541728	0.0134256	0.00141546	0.0412144	0.0143818	0.00130875
AX_99371400	5R	798.642	0.000394657	7.94463e-06	1.82396e-05	0.00203464	0.000190936	0.0196573
c23346_748	5R	798.954	0.000138141	0	0.000602538	0.00231051	0.000117069	0.00895816
c45376_345	5R	798.955	0.000552563	0	0	0.00311795	0.000117069	0.0205211
c12893_700	5R	802.409	0.000263272	5.86941e-05	0.000406397	0.00165498	3.83451e-05	0.00383696
wsnp_Ra_c6374_11143280	5R	806.986	0.00168485	0.0122317	0.00318572	0.0224186	0.0161164	9.93127e-07
c2384_2052	5R	809.249	0.00094805	0.000439318	1.31068e-05	0.0040137	0.000797051	0.0184074
c16510_909	5R	809.469	0.000514349	0.000329151	2.67553e-07	0.0036166	0.000627027	0.0191095
c4778_2979	5R	811.378	0.000514349	0.000329151	0.000541884	0.0036166	0.000627027	0.0148418
c12239_647	5R	811.578	0.000898157	0.00152984	0.000225405	0.00666281	0.00266064	0.0280097
c12239_750	5R	811.578	0.000692924	0.000819459	0.000366632	0.00502401	0.00104433	0.0211799
CAP8_rep_c4852_130	5R	812.259	0.00118571	0.000988612	2.67553e-07	0.0046569	0.00125318	0.0313898
c26311_314	5R	813.588	0.000692924	0.000819459	4.93331e-05	0.00422187	0.000477299	0.0268571
RAC875_c1357_860	5R	815.625	0.00325172	0.0030582	0.00141546	0.000718941	0.00233106	0.000721376
c11632_346	5R	817.091	0.000692924	0.00023486	0.000324558	0.00502401	0.000477299	0.0268571
c11632_272	5R	817.091	0.000692924	0.00023486	0.000324558	0.00502401	0.000477299	0.0268571
c24402_1102	5R	818.914	0.000331662	0.000666176	0.000681268	0.00666281	0.000854391	0.0280097
c3472_1379	5R	819.828	0.00094805	5.86941e-05	1.16042e-05	0.003286	2.64721e-05	0.0243931
AX_99700961	5R	824.438	0.000692924	0.000819459	1.91917e-05	0.0062666	0.00104433	0.0463883
AX_99768121	5R	826.176	0.000331662	0.00152984	0.000225405	0.00913463	0.001744	0.0487424
AX_99881426	5R	826.177	0.000331662	0.00152984	0.000225405	0.00913463	0.001744	0.0487424
c11486_396	5R	826.909	0.00094805	0.000439318	1.31068e-05	0.00597578	0.00029816	0.0379192
wsnp_Ex_c54211_57168122	5R	829.719	0.000541728	0.0213606	0.00291054	0.0540004	0.0189984	0.00376882
AX_99606036	5R	829.722	0.00317229	0.00204571	0.00153351	0.00232136	0.0021382	0.000403558
Kukri_rep_c91370_381	5R	831.069	0.00972542	0.0518101	0.0425363	0.12398	0.102494	5.70644e-06
wsnp_Ku_c18023_27232712	5R	832.239	0.0317165	0.0423386	0.0946497	0.0727581	0.0881696	4.65402e-06
RAC875_c47328_483	5R	834.459	0.00317229	0.00204571	3.36573e-05	0.00232136	0.0021382	0.000403558
AX_99720263	5R	836.532	4.16533e-05	0.000666176	0.00060522	0.00288463	6.22091e-05	0.0513441
AX_99575316	5R	836.908	4.16533e-05	0.000156439	0.00192161	0.00225753	2.64676e-05	0.0280579
AX_99436423	5R	836.998	0.00334049	0.00423405	0.00710028	0.0184915	0.00730457	0.00282684
AX_99407714	5R	837	2.76118e-06	9.38866e-05	0.00162239	0.0019575	7.81693e-05	0.0291827
AX_99565212	5R	837	2.76118e-06	9.38866e-05	0.00162239	0.0019575	7.81693e-05	0.0291827
AX_99495941	5R	837	6.89744e-07	7.15186e-05	0.000924215	0.0003332	0.00259228	0.0258253
c20333_467	5R	837.416	3.92679e-06	4.72072e-05	0.00134825	0.00304491	0.000157225	0.0304307
c20333_551	5R	837.417	2.76118e-06	9.38866e-05	0.00162239	0.0019575	7.81693e-05	0.0291827
AX_99299022	5R	837.419	2.76118e-06	9.38866e-05	0.00162239	0.0019575	7.81693e-05	0.0291827
AX_99525628	5R	837.42	2.76118e-06	9.38866e-05	0.00162239	0.0019575	7.81693e-05	0.0291827
AX_99334263	5R	837.422	0.000131391	0.000101423	0.00203283	1.44814e-09	0.00120689	0.00576675
wsnp_Ex_c26285_35531324	5R	838.114	0.0144675	0.0168774	0.0161336	0.0381875	0.0302884	0.000862273
wsnp_Ex_c2332_4371926	5R	838.115	2.76118e-06	9.38866e-05	0.00162239	0.0019575	7.81693e-05	0.0291827
wsnp_Ex_c26285_35531618	5R	838.115	0.00426298	0.000441398	0.000812222	0.0006402	0.00492024	0.000945718
AX_99664518	5R	840.413	7.13978e-05	3.70119e-05	0.000355794	0.0015088	0.000291267	0.0258586
c2466_1373	5R	840.676	0.000850036	1.64108e-05	0.000551685	0.00142145	0.000263653	0.01821
AX_99515993	5R	843.65	0.000409177	5.24545e-05	0.000901398	0.000973153	0.000830965	0.0169925
AX_99814395	5R	843.651	0.000609741	0.000222306	0.000260381	0.000268199	0.00217204	0.01932
c3307_423	5R	844.505	0.000317205	0.0099472	0.000666303	0.0077021	0.0110867	0.00126394
Tdurum_contig60051_838	5R	845.37	7.13978e-05	0.000376749	0.00175017	0.00263573	1.4279e-05	0.0432923
IAAV3916	5R	845.449	1.02518e-07	0.000275281	0.000261316	0.00165039	4.89149e-05	0.0509131
RAC875_c202_474	5R	850.957	0.00562505	0.0192687	0.00933335	0.0186567	0.0412755	7.23869e-05
Kukri_rep_c78644_408	5R	851.179	0.00243726	0.00773662	0.00388181	0.0165287	0.00392538	0.00394501
RAC875_c37166_408	5R	856.49	0.00203411	0.019027	0.00145211	0.0161809	0.023093	0.000734286
AX_99326450	5R	861.651	0.000289298	0.000212542	0.00164557	0.000196186	0.0031361	0.0007399
AX_99257565	5R	861.668	0.000665315	7.30801e-05	0.00157033	0.000122561	0.00125628	1.79289e-05
AX_99322594	5R	861.669	0.00124327	0.000707339	0.00216486	0.00154336	0.00503431	0.000388873
c24041_352	5R	864.656	0.000156693	4.7092e-05	0.000112968	0.000750666	0.00344946	0.00176204
BS00078785_51	5R	864.656	0.000682386	0.000408936	0.00554592	0.000937666	1.65893e-06	0.000132865
c14426_390	5R	868.835	0.000594879	4.7092e-05	0.000446772	0.000750666	0.00520709	0.00101309
c14426_352	5R	868.835	0.000594879	4.7092e-05	0.000446772	0.000750666	0.00520709	0.00101309
c17904_128	5R	868.839	0.000131391	0.0360611	0.000112881	0.0208426	0.0220357	0.00428334
c25235_327	5R	872.278	0.00165795	1.36027e-06	4.91915e-05	0.000443272	0.00431053	0.001441
c16530_935	5R	872.281	0.00165795	1.36027e-06	4.91915e-05	0.000443272	0.00431053	0.001441
c11756_931	6R	6.78826	4.60469e-05	0.0170351	0.000274123	0.0133167	0.0173398	9.19371e-05
c11756_1023	6R	6.78835	0.00181003	0.0022617	0.00330459	0.00638949	0.00551754	0.00437578
c14016_637	6R	9.19683	0.00203092	0.0021492	0.00610936	0.00255275	0.00370978	0.00890794
c19316_929	6R	10.6102	0.00254442	0.00222986	0.00223994	0.0020278	0.0040281	0.00671857
AX_99558935	6R	11.0619	0.00203092	0.00356015	0.00192568	0.00415792	0.00636105	0.0146372
AX_99228916	6R	11.0619	0.00245657	0.00270664	0.00360337	0.00242127	0.00400242	0.0178862
c28623_302	6R	11.5252	0.00145412	0.0223995	0.00193628	0.0133027	0.0255684	2.03571e-06
AX_99854412	6R	12.2555	0.00237169	0.00323027	0.00303005	0.00157252	0.00454088	0.0135756
Kukri_c21943_958	6R	15.8776	0.0244166	0.0346555	0.0814017	0.0895006	0.0763355	4.01482e-05
wsnp_Ex_c29025_38097560	6R	15.8859	0.0193765	0.0352365	0.0665641	0.0960393	0.075228	0.000140839
wsnp_Ex_c99215_85409445	6R	17.9606	0.00199108	0.00153694	0.00171059	0.00571881	0.00242145	0.00012971
AX_99680258	6R	17.9627	0.029618	0.0344358	0.0966084	0.0846158	0.0759528	0.000514087
AX_99251169	6R	19.3869	0.000974181	0.000247598	0.00138582	5.27356e-05	0.000669469	2.26199e-05
Excalibur_c45952_611	6R	22.1866	0.000767232	9.60671e-06	0.00185314	0.000602493	0.000276073	0.000223603
IAAV5188	6R	22.1867	0.00188225	0.000198558	0.00144915	0.00429597	0.000770005	0.000210365
c7026_1623	6R	22.6673	0.00862033	0.000441398	0.0126645	0.00308395	0.00267356	0.000315929
c8522_1007	6R	24.5244	0.000377109	0.000247598	0.00123197	3.97287e-05	0.000585694	0.000533804
c9364_1574	6R	28.0663	0.00127224	0.000101423	0.00500683	4.79478e-05	0.000322877	0.00164776
tplb0030n22_541	6R	28.4569	0.000715618	2.80738e-05	0.00182474	0.000212475	1.12478e-05	0.000433131
BS00080090_51	6R	29.1953	0.102441	0.000737917	0.100012	0.00680489	0.0100765	0.00418674
c39102_190	6R	30.2194	0.000248358	0.000688447	0.000979369	0.000570604	0.00111135	0.000103807
c39102_98	6R	30.2195	0.000346464	0.000118656	0.000612865	0.000131016	0.000141919	0.000277723
c18959_241	6R	30.7553	0.000223419	6.49084e-05	0.000438326	0.000212475	7.34345e-05	0.000547029
c39989_221	6R	37.7952	0.000496593	0.000169158	0.000816835	0.000851702	9.10164e-05	0.0051098
c3153_755	6R	40.8911	0.000223419	2.80738e-05	0.000438326	6.26372e-05	1.29422e-05	0.000547029
c15924_743	6R	42.3567	0.000496593	0.000695666	0.000816835	0.000851702	0.00127093	0.0051098
AX_99781042	6R	45.3382	0.00127224	0.000275281	0.000292332	0.000425451	0.000302535	0.00264929
c38313_231	6R	46.7921	0.00127224	0.000275281	0.000292332	0.000425451	0.000302535	0.00264929
BS00107795_51	6R	47.3195	0.00868118	9.79935e-05	0.00666591	0.00395654	0.000955837	0.000572672
c11249_133	6R	48.1416	0.000377109	0.00011989	0.000621673	0.0002038	0.000110366	0.00154189
c11249_71	6R	48.1417	0.000377109	0.00011989	0.000621673	0.0002038	0.000110366	0.00154189
AX_99623666	6R	48.5435	0.000377109	0.00011989	0.000621673	0.0002038	0.000110366	0.00154189
BobWhite_c15653_484	6R	70.3501	0.00818833	0.048521	0.0437768	0.123997	0.101827	0.00012971
Excalibur_c11588_406	6R	75.9305	0.000146481	1.06299e-05	0.00241958	5.12486e-05	5.62117e-05	0.00351249
c1454_333	6R	90.5027	1.57758e-05	1.89128e-07	0.000979369	0.000109256	0.000119842	0.00013502
c2057_210	6R	99.8992	5.81669e-05	0.00011989	0.00123197	2.53607e-07	4.14888e-06	0.00154189
c13401_617	6R	102.478	5.81669e-05	0.000590089	0.00123197	2.53607e-07	0.000569754	0.00587718
c17512_1071	6R	102.488	9.881e-06	0.000347953	0.000438326	0.000226948	0.000279491	0.0007119
c17512_595	6R	102.489	0.000570528	0.000275281	3.2469e-05	0.000195084	0.000302535	0.000376859
RAC875_c10122_113	6R	108.607	0.0284471	0.0473075	0.100099	0.0832418	0.0869629	7.2966e-07
AX_99299032	6R	110.255	4.62886e-05	0.000250623	0.000612865	0.00066957	0.000635043	0.000474449
AX_99774711	6R	110.256	2.63125e-07	6.60183e-05	0.000293116	1.82218e-05	4.97598e-05	2.30732e-06
AX_99813669	6R	110.259	2.63125e-07	6.60183e-05	0.000293116	1.82218e-05	4.97598e-05	2.30732e-06
c5065_317	6R	112.072	4.62886e-05	0.000852236	0.000612865	0.00066957	0.00153792	0.00294348
AX_99575053	6R	127.399	9.881e-06	0.000347953	0.000438326	0.000226948	0.000279491	0.0007119
AX_99260757	6R	127.399	9.881e-06	0.000347953	0.000438326	0.000226948	0.000279491	0.0007119
c6270_1256	6R	130.886	0.000803615	7.93043e-05	0.000395889	3.36383e-07	3.68876e-07	0.00108635
RAC875_c18002_58	6R	130.888	0.0165166	0.0423386	0.0610947	0.105059	0.0881696	4.65402e-06
c1333_1508	6R	131.841	0.000570528	0.000275281	3.2469e-05	0.000195084	0.000302535	0.000376859
c28443_161	6R	137.199	9.881e-06	0.000347953	0.000438326	0.000226948	0.000279491	0.0007119
c7290_878	6R	142.329	0.000570528	0.000275281	3.2469e-05	0.000195084	0.000302535	0.000376859
c1117_148	6R	142.329	0.000570528	0.000275281	3.2469e-05	0.000195084	0.000302535	0.000376859
TA006276_0443	6R	155.536	0.0185933	0.0283515	0.0703234	0.0765327	0.0664183	0.000104344
AX_99327588	6R	173.632	0.033206	0.0283515	0.103132	0.0765327	0.0664183	0.000104344
wsnp_Ra_c54050_57499377	6R	178.458	0.0263672	0.0409071	0.0905794	0.092883	0.0731775	4.94967e-05
BS00064654_51	6R	180.406	0.034963	0.0344747	0.0952987	0.0680454	0.0800257	8.81291e-06
c10044_1885	6R	300.478	0.00075883	0.000189653	9.0282e-05	0.000115288	0.000194658	0.000182681
IACX8190	6R	343.844	0.020745	0.0187899	0.0415771	0.0563077	0.0508072	0.000297983
AX_99888881	6R	424.888	0.00102442	0.00107167	0.000561394	0.000107485	0.00119356	0.0101018
IAAV1460	6R	434.224	0.0165166	0.0423386	0.0610947	0.105059	0.0881696	4.65402e-06
RAC875_c59542_53	6R	436.208	0.0442576	0.0290051	0.134888	0.0705615	0.0571549	7.2966e-07
c13454_159	6R	442.505	0.000127353	0.000461117	0.00151374	0.000131655	0.000411969	0.00436246
c4696_477	6R	442.964	9.881e-06	0.000347953	0.000438326	0.000226948	0.0008205	0.0007119
c4696_783	6R	442.964	2.63125e-07	6.60183e-05	0.000293116	1.82218e-05	4.97598e-05	2.30732e-06
IACX203	6R	443.012	0.0105739	0.000282935	0.00781764	0.00499596	0.00133056	0.000466155
c11610_397	6R	444.809	0.000570528	0.000275281	3.2469e-05	0.000195084	0.000302535	0.000376859
AX_99674110	6R	444.817	0.0112489	0.0022203	0.0137347	0.00893393	0.00486583	1.8484e-05
c26342_585	6R	451.041	0.000409177	0.000376749	3.60412e-06	0.000295662	0.000433896	0.00059682
c5137_930	6R	451.113	8.00105e-05	0.00023486	0.000324558	0.000225902	0.000130956	0.00559428
AX_99450802	6R	451.186	0.000409177	0.000376749	3.60412e-06	0.000295662	0.000433896	0.00059682
c6769_1008	6R	452.728	0.000274688	7.93043e-05	3.60065e-06	4.12949e-05	3.68876e-07	9.95318e-06
BobWhite_c46257_130	6R	455.229	0.033206	0.0283515	0.103132	0.0765327	0.0664183	0.000104344
IAAV8529	6R	455.799	0.00626377	0.0478468	0.0522808	0.075609	0.0698385	0.00019347
AX_99268965	6R	456.655	0.000409177	0.000376749	3.60412e-06	0.000295662	0.000433896	0.00059682
AX_99688766	6R	458.968	0.030018	0.0127581	0.0593315	0.040418	0.0252918	0.000278178
AX_99409561	6R	460.551	0.000409177	0.000376749	3.60412e-06	0.000295662	0.000433896	0.00059682
Ku_c106365_329	6R	460.933	0.0244166	0.0346555	0.0814017	0.0895006	0.0763355	4.01482e-05
c11911_352	6R	464.824	0.000745959	0.000294724	0.00363954	0.00118832	1.56466e-05	0.154559
c5555_602	6R	466.322	2.30337e-05	7.93043e-05	3.60065e-06	0.000174326	0.00013013	1.34397e-05
AX_99448022	6R	468.534	2.30337e-05	7.93043e-05	3.60065e-06	0.000174326	0.00013013	1.34397e-05
AX_99534051	6R	469.943	6.10839e-05	0.000189653	9.0282e-05	0.000304585	0.000194658	0.00013502
AX_99561775	6R	472.021	2.30337e-05	7.93043e-05	3.60065e-06	0.000174326	0.00013013	1.34397e-05
AX_99523015	6R	472.024	2.30337e-05	7.93043e-05	3.60065e-06	0.000174326	0.00013013	1.34397e-05
AX_99593967	6R	477.189	0.00553768	0.00351187	0.00469251	0.00873967	0.00327981	5.5044e-06
AX_99659507	6R	479.673	1.02518e-07	1.06299e-05	3.2469e-05	0.000425451	2.2695e-05	0.000359155
c3593_459	6R	479.822	6.10839e-05	0.000189653	9.0282e-05	0.000304585	0.000194658	0.00013502
AX_99550099	6R	484.698	0.00552563	0.000282935	0.00456164	0.00412524	0.00151636	0.000245076
AX_99235179	6R	484.985	1.32591e-06	2.53549e-06	0.000259291	6.84959e-06	8.53536e-05	1.27738e-05
AX_99348986	6R	485.359	2.30337e-05	1.9505e-05	0.000395889	0.000416986	0.000157777	1.34397e-05
c15324_356	6R	486.447	1.02518e-07	0.000275281	0.000755866	0.000425451	0.000830653	0.00264929
c15324_337	6R	486.447	1.10801e-05	3.70119e-05	0.000561394	0.000100557	6.54081e-05	0.00059682
AX_99774996	6R	486.447	1.10801e-05	3.70119e-05	0.000561394	0.000100557	6.54081e-05	0.00059682
AX_99590607	6R	486.447	0.0086542	0.0112432	0.00867663	0.0183771	0.0157784	0.000120884
AX_99413203	6R	487.012	2.30337e-05	7.93043e-05	0.000395889	0.000174326	0.00013013	0.00108635
AX_99400814	6R	488.92	0.00188225	0.000820633	0.000749262	0.000105797	4.42424e-05	0.00022315
AX_99589785	6R	490.034	2.30337e-05	7.93043e-05	0.000395889	0.000174326	0.00013013	0.00108635
c11733_146	6R	494.425	1.32591e-06	0.000137482	0.000259291	0.000268199	0.000216789	0.00181935
AX_99767178	6R	495.329	4.86512e-05	7.93043e-05	0.000395889	0.000174326	0.00013013	0.00108635
AX_99541926	6R	495.334	4.86512e-05	7.93043e-05	0.000395889	0.000174326	0.00013013	0.00108635
c6499_1372	6R	498.041	8.59928e-05	0.000776057	0.000569674	0.00110916	0.000967921	0.00729845
AX_99518436	6R	500.187	3.16572e-05	0.000301423	0.000398724	0.000516161	0.000455654	0.00319878
c12978_503	6R	508.784	6.22093e-06	0.000211526	0.000569674	0.00038215	3.93182e-05	0.00212982
c6309_439	6R	508.954	1.32591e-06	0.000627146	0.000771114	0.000908231	0.000766683	0.00544786
c11804_505	6R	510.93	6.22093e-06	0.000211526	0.000569674	0.00038215	0.000325319	0.00212982
c8934_1285	6R	511.344	3.76747e-05	0.000301423	0.000398724	8.04233e-05	0.000455654	0.00319878
c16088_529	6R	515.23	1.32591e-06	0.000627146	0.000771114	0.000908231	0.000766683	0.00544786
c16088_622	6R	515.23	8.59928e-05	0.000776057	0.000569674	0.00110916	0.000967921	0.00729845
c16088_700	6R	515.23	1.32591e-06	0.000627146	0.000771114	0.000908231	0.000766683	0.00544786
AX_99555761	6R	517.657	0.000274688	0.000494041	0.00100308	0.00165922	0.00125533	0.00997483
AX_99598229	6R	517.657	3.76747e-05	1.64108e-05	0.000398724	8.04233e-05	6.76432e-06	0.000299707
AX_99281458	6R	517.657	1.32571e-05	7.94463e-06	0.00250483	1.45906e-05	0.000249484	0.0016435
c8948_928	6R	520.832	1.32591e-06	0.000627146	0.000771114	0.000908231	0.000766683	0.00544786
c11068_627	6R	522.023	0.000302444	0.000940774	0.0017892	0.000905192	0.00119227	0.019611
c7370_2411	6R	523.493	0.0031524	0.0726913	0.0231449	0.157296	0.134349	0.000300518
c1206_1094	6R	525.352	0.000188882	0.0011213	0.000700767	0.000373669	0.00143963	0.0188241
c1206_2328	6R	525.353	3.16572e-05	0.000301423	7.25949e-05	0.000516161	0.000455654	0.00319878
c47299_190	6R	527.137	4.86512e-05	0.000494041	8.60171e-05	0.000727296	0.000588644	0.0052674
c63556_378	6R	527.143	4.86512e-05	0.000494041	8.60171e-05	0.000727296	0.000588644	0.0052674
c12165_925	6R	527.392	4.86512e-05	0.000494041	8.60171e-05	0.000727296	0.000588644	0.0052674
c2969_666	6R	528.69	8.59928e-05	0.000776057	0.000151544	0.00110916	0.000967921	0.00729845
c2969_852	6R	528.691	0.000166983	0.00147153	0.000259291	0.0019269	0.0027633	0.0125948
c3822_414	6R	532.908	2.76118e-06	9.38866e-05	0.00051479	2.90653e-05	1.62323e-05	0.00490924
AX_99793968	6R	534.19	6.22093e-06	0.000211526	0.000151544	0.00038215	0.000325319	0.00212982
AX_99676721	6R	534.194	6.22093e-06	0.000211526	0.000151544	0.00038215	0.000325319	0.00212982
AX_99561193	6R	535.519	9.56528e-05	4.72072e-05	2.23944e-05	0.000147404	5.11249e-07	0.00067475
AX_99783924	6R	536.855	9.56528e-05	0.000407164	2.23944e-05	0.00067022	0.000607733	0.00466888
AX_99552462	6R	541.612	9.56528e-05	0.000407164	2.23944e-05	0.00067022	0.000607733	0.00466888
AX_99231390	6R	541.612	0.00018013	9.38866e-05	8.95333e-07	0.000234487	1.62323e-05	0.00129401
AX_99452863	6R	542.891	0.00018013	0.000528747	8.95333e-07	0.000844323	0.000781496	0.00666183
AX_99653250	6R	543.101	0.00018013	0.000528747	8.95333e-07	0.000844323	0.000781496	0.00666183
c21715_435	6R	543.243	2.81295e-05	0.000666176	0.000357458	0.000664366	0.000976887	0.0157631
c10259_699	6R	553.227	9.56528e-05	0.0011213	2.23944e-05	0.00157097	0.00143963	0.01264
AX_99804037	6R	553.857	0.00860422	0.0103429	0.00338227	0.0205976	0.00826186	0.000343397
AX_99660333	6R	554.945	0.00018013	0.000528747	8.95333e-07	0.000476501	0.000781496	0.00186068
c7793_847	6R	556.06	2.81295e-05	0.00152984	6.8492e-05	0.00147981	0.00200306	0.00932021
AX_99717133	6R	559.224	0.00626261	0.000696093	0.0027817	0.00554113	0.00125781	3.95001e-06
c1961_918	6R	563.974	0.000552563	0.00282935	0.000125221	0.001179	0.00510731	0.0353787
c10911_727	6R	566.463	2.81295e-05	0.00152984	6.8492e-05	0.00147981	0.00304124	0.00932021
wsnp_BE490226A_Ta_2_2	6R	571.962	0.00317229	0.00204571	0.00311803	0.0086828	0.0021382	3.21449e-05
RAC875_c29455_79	6R	572.332	0.0183494	0.0203227	0.0802552	0.0537751	0.0449764	0.000704031
c11553_268	6R	573.434	0.00700021	0.000204257	0.00795627	0.0061123	0.000780829	0.000403558
wsnp_Ex_rep_c86110_78630016	6R	574.54	0.0427286	0.0231344	0.126056	0.0656032	0.0580089	0.00120569
wsnp_Ku_c3450_6387847	6R	577.748	0.0121691	3.19361e-05	0.0220021	0.00860616	0.00107285	0.000442626
IAAV169	6R	577.753	0.0165166	0.0423386	0.0610947	0.105059	0.0881696	4.65402e-06
wsnp_Ex_c11348_18326787	6R	580.086	0.0311115	0.0393187	0.0906704	0.0551075	0.0814841	7.20324e-06
AX_99365765	6R	581.346	0.0037298	0.00147362	0.00438596	0.0121012	0.00264334	1.05293e-05
AX_99853763	6R	581.348	0.000158392	0.000988612	0.000128667	0.000616275	0.00143235	0.0124748
AX_99738113	6R	582.52	0.000158392	0.00200184	0.000128667	0.000616275	0.00265756	0.0248979
AX_99785422	6R	582.521	0.000158392	0.00200184	0.000128667	0.000616275	0.00265756	0.0248979
AX_99408607	6R	582.596	0.00018013	0.00246061	8.95333e-07	0.0023887	0.00436896	0.0163433
c6290_2037	6R	585.181	0.000291091	0.00152984	8.05415e-06	0.00147981	0.00304124	0.00932021
AX_99489486	6R	588.162	0.000263272	0.00117365	5.71827e-05	0.000203325	0.00169232	0.0165228
c6444_1675	6R	589.84	0.00018013	0.00246061	8.95333e-07	0.0023887	0.00573618	0.0163433
AX_99483861	6R	598.08	0.000212208	0.0017579	4.38303e-05	0.00172926	0.00393655	0.00927768
AX_99340190	6R	598.648	0.000737015	0.00137461	0.000202796	0.000971295	0.00227625	0.0119859
c10865_704	6R	599.235	0.000514349	0.00200184	2.11188e-07	0.00199816	0.0043875	0.00924743
c10865_428	6R	599.236	0.000362385	0.00117365	1.03459e-05	0.00117676	0.00195225	0.00437578
CAP11_c991_160	6R	599.851	0.033206	0.0283515	0.103132	0.0765327	0.0664183	0.000104344
Kukri_c65887_282	6R	601.615	0.0411597	0.0315839	0.11417	0.046374	0.0695697	0.00026401
AX_99395557	6R	602.472	0.00145005	0.00469628	0.000204631	0.00470791	0.0109732	0.0211799
Kukri_rep_c73457_419	6R	602.474	0.000607699	0.00327256	0.000380533	0.00863513	0.00125781	0.000635569
c7023_764	6R	603.7	4.16533e-05	0.00152984	0.000319779	0.00147981	0.00350932	0.00512479
AX_99446033	6R	604.465	0.000212208	0.0017579	0.00121393	0.00125268	0.00393655	0.0118905
c4931_178	6R	606.239	0.0301641	0.0238605	0.0613387	0.0305524	0.0542468	0.000339477
c7405_563	6R	606.875	0.00151333	0.00253752	0.000582202	0.00259442	0.00536015	0.00921428
c10257_1088	6R	614.133	1.99955e-05	0.00035858	1.03459e-05	0.000726234	0.00192711	0.00277846
c12660_1628	6R	614.968	6.58121e-05	0.000565375	0.000202796	0.00030384	0.00227625	0.0011421
c10581_200	6R	617.082	2.81295e-05	0.000198757	0.00017785	0.000139377	0.00031611	0.00189607
c7009_178	6R	617.569	6.58121e-05	0.000865234	4.74968e-05	0.000565273	0.00299752	0.0024318
c33241_421	6R	619.129	5.30331e-05	0.00035858	0.000320929	0.000174603	0.00192711	0.000255807
c12111_1064	6R	621.368	0.000552563	0.000707339	0.00011165	4.71671e-05	0.0026247	0
c7180_2828	6R	622.332	0.00099979	0.010726	0.0176059	0.00785621	0.0338759	8.2838e-05
CAP7_c7065_166	6R	624.438	0.00972542	0.0660219	0.0425363	0.0711749	0.102494	0.000238891
c30697_430	6R	630.969	0.000119342	0.00122894	0.000522585	0.000558872	0.00381592	0.0182695
c15434_594	6R	630.972	0.000101968	0.00091358	0.000148163	2.46054e-06	0.00219877	0.026641
c15434_1057	6R	630.973	0.000119342	0.00122894	0.000522585	0.000558872	0.00381592	0.0182695
RAC875_c14309_317	6R	635.702	0.0226389	0.0285476	0.0565808	0.087159	0.0628817	0.000485329
c12190_720	6R	637.216	0.00094805	0.00103909	1.16042e-05	3.89866e-05	0.00294618	0.0253175
c20801_597	6R	641.203	0.000692924	0.00143483	0.000638152	0.000382691	0.00565714	0.0234554
wsnp_BE403154A_Ta_2_9	6R	641.424	0.0188575	0.0134256	0.00493875	0.013205	0.0189984	0.00130875
AX_99790561	6R	641.526	0.000692924	0.00143483	0.000638152	0.000382691	0.00565714	0.0234554
AX_99514566	6R	641.526	0.000898157	0.000750812	0.000837251	8.09806e-05	0.00292792	0.0172186
AX_99733435	6R	641.527	0.0113165	0.0141257	0.00739195	0.014226	0.0166231	0.00133273
BS00010993_51	6R	646.26	0.0165166	0.0423386	0.0610947	0.105059	0.0881696	4.65402e-06
c5392_472	6R	647.079	0.00256593	0.000865234	1.42953e-05	0.000100813	0.00423738	0.0116396
c2108_695	6R	647.083	0.0415589	0.0175039	0.0496124	0.00814703	0.0221645	0.000999615
AX_99682127	6R	648.823	0.0183182	0.0236889	0.0615148	0.0633186	0.0475866	0.000130535
BS00074024_51	6R	648.824	0.00972542	0.0285476	0.0425363	0.12398	0.0628817	0.000485329
Excalibur_rep_c102798_288	6R	648.924	0.00447293	0.00137461	0.000880392	0.00061013	0.00227625	0.00921428
c5084_1279	6R	648.954	0.00389482	0.0018244	0.000227433	0.000100813	0.00299752	0.0209609
c34957_267	6R	649.167	0.00447293	0.00137461	0.000362921	0.00030384	0.00227625	0.0177969
AX_99713143	6R	654.835	0.00336083	0.00538676	0.0277476	0.00441021	0.0311208	0.266176
AX_99740006	6R	655.929	0.00294832	0.00103909	0.000964708	0.000174603	0.00107171	0.0146284
c6397_858	6R	656.873	0.0165166	0.0423386	0.0244783	0.0259067	0.0695697	0.000449121
AX_99269840	6R	657.63	0.00537991	0.00012717	0.00152541	0.000468923	0.000679625	0.0061132
AX_99410005	6R	657.63	0.00436293	0.00035858	0.000964708	2.731e-07	0.00192711	0.00899855
c11524_1415	6R	658.939	0.00859628	0.015161	0.00190094	0.0150147	0.0206734	0.00150858
Ra_c18658_1048	6R	660.028	0.0214967	0.00386199	0.00584892	0.00401911	0.00513318	5.75886e-07
RAC875_c24101_284	6R	662.689	0.00623186	0.0224022	0.0348549	0.105059	0.0531708	4.65402e-06
Jagger_c3235_381	6R	662.75	0.00201829	0.000441398	0.000812222	0.00499127	0.000219945	0.000315929
Tdurum_contig32579_121	6R	663.916	0.0123235	0.00580145	0.00311803	0.0061123	0.00686172	0.00034406
c14165_409	6R	666.021	0.00123196	0.00513502	0.000549491	0.00642731	0.021338	0.291994
AX_99886082	6R	669.978	0.00447293	0.000565375	5.32721e-05	1.3655e-05	0.00227625	0.00581276
c14562_383	6R	671.093	0.00213343	0.000473348	0.000522585	7.02506e-06	0.00223774	0.00550283
RFL_Contig6053_3082	6R	673.436	0.0284471	0.0151573	0.100099	0.0483426	0.0445882	0.00161182
TA005327_0480	6R	679.613	0.00726554	0.0290051	0.035784	0.0388039	0.0712798	7.2966e-07
AX_99801637	6R	679.617	0.0001683	0.00609752	0.0140964	0.00987032	0.046119	0.232004
AX_99238355	6R	679.617	0.0110173	0.000329151	0.00336406	0.00148696	9.8619e-05	0.000142333
IACX7618	6R	680.196	0.0123235	0.00204571	0.00795627	0.00232136	0.00416517	3.21449e-05
wsnp_Ex_c7002_12063325	6R	681.363	0.012311	0.0243311	0.050612	0.0329028	0.063634	1.99591e-05
RAC875_c14198_177	6R	683.828	0.0102646	5.86941e-05	0.00291883	0.00174133	0.000369431	0.000142052
[truncated: 451 more rows]
