# Supplementary material for: Genomic Scan of Male Fertility Restoration Genes in a ‘Gülzow’ Type Hybrid Breeding System of Rye (Secale cereale L.)
Source: Int J Mol Sci. 2021 Aug 27;22(17):9277. doi: 10.3390/ijms22179277 (PMC8431178; doi:10.3390/ijms22179277)
Supplement: Supplementary file 1 [file ijms-22-09277-s001.zip › Supplementary material/Table S6.xlsx]

## Sheet: Table S6a
Table S6a: Genotype of SNP markers in 181 F2 plants and parental rye (Secale cereale L.) lines at a region on 3RL associated with restoration of male fertility				BS00034257_51	c2300_1409	IACX8272	c15298_332	AX_99422253	TA001068_0306_w	AX_99515157	AX_99687383	AX_99754750	c10717_796	c12145_1411	AX_99380995	AX_99239340	AX_99689120	AX_99708922	AX_99787848	AX_99449697	AX_99843923	c67244_226	AX_99451394	c3113_576	c12180_648	c11210_1125	wsnp_Ex_c2502_4675968	c6046_935	c5149_346	AX_99672795	AX_99810384	AX_99657345	Tdurum_contig11121_739	Marker ID
				3R	3R	3R	3R	3R	3R	3R	3R	3R	3R	3R	3R	3R	3R	3R	3R	3R	3R	3R	3R	3R	3R	3R	3R	3R	3R	3R	3R	3R	3R	Chromosome
				713.35	713.35	718.899	721.276	722.439	722.56	724.454	724.454	724.455	726.608	728.039	731.552	732.579	735.703	735.703	736.466	736.467	736.467	743.494	743.679	743.688	745.252	745.441	745.451	745.952	747.041	747.041	747.042	747.045	747.375	Position
				NA	4.28665	NA	0.859139	NA	NA	1.23548	15.8678	15.8678	13.9608	6.91149	2.27603	0.249818	0.150605	NA	1.74386	1.564	1.13396	1.49212	1.18478	1.6186	NA	19.0842	0.559427	1.63282	0.703087	0.708153	0.734074	0.0546764	NA	LOD CaseControl
	Phenotype			NA	0.912848	NA	2.09466	NA	NA	2.65787	2.65787	2.37008	2.65787	1.90398	2.83383	2.37026	3.14861	0.416525	2.94972	3.14861	3.14861	3.14861	3.14861	3.09781	NA	2.45041	3.16861	3.58602	4.09229	3.6312	3.6933	4.06672	NA	LOD Pollen Amount
Geno ID	Fertility	Pollen Amount (1-9)	Seed Number	NA	0.965868	NA	1.70971	NA	NA	2.01766	2.01766	1.87112	2.01766	1.51759	2.44312	1.83526	2.61491	1.13812	2.63021	2.61491	2.61491	2.61491	2.61491	2.67561	NA	2.60795	3.22585	3.08996	3.51577	3.65164	3.28832	3.55701	NA	LOD Seed Number
msG214.135	Infertile	1	0	NA	A	C	C	T	T	T	A	C	C	A	G	T	T	A	C	C	T	C	C	C	NA	T	T	C	C	A	C	T	NA	Infertile Parent
R3966	Fertile	6.5	65.5	C	G	NA	T	NA	NA	C	G	T	T	C	T	G	C	C	T	T	C	T	A	T	G	C	C	T	A	G	T	C	G	Fertile Parent
DH372.02.03	Infertile	1	0	NA	A	C	C	T	T	T	A	C	C	A	G	T	T	A	C	C	T	C	C	C	NA	T	T	C	C	A	C	T	NA
DH372.02.04	Infertile	1	0	NA	A	C	C	T	T	T	A	C	C	A	G	T	T	A	C	C	T	C	C	C	NA	T	T	C	C	A	C	T	NA
DH372.02.106	Infertile	2	0	NA	A	C	C	T	T	T	A	NA	C	A	NA	T	T	A	C	C	T	C	C	C	NA	NA	T	C	C	A	NA	T	NA
DH372.02.108	Infertile	1	0	NA	A	C	C	T	T	T	A	C	C	A	G	T	T	A	C	C	T	C	C	C	NA	T	T	C	C	A	C	T	NA
DH372.02.110	Infertile	1	0	NA	A	C	C	T	T	T	A	C	C	A	G	T	T	A	C	C	T	C	C	C	NA	T	T	C	C	A	C	T	NA
DH372.02.112	Infertile	1	0	NA	A	C	C	T	T	T	A	C	C	A	G	T	T	A	C	C	T	C	C	C	NA	T	T	C	C	A	C	T	NA
DH372.02.113	Infertile	1	0	NA	A	C	C	T	T	T	A	C	C	A	G	T	T	A	C	C	T	C	C	C	NA	T	T	C	C	A	C	T	NA
DH372.02.116	Infertile	1	0	NA	A	C	C	T	T	T	A	C	C	A	G	T	T	A	C	C	T	C	C	C	NA	T	T	C	C	A	C	T	NA
DH372.02.117	Infertile	1	0	NA	A	C	C	T	T	T	A	C	C	A	G	T	T	A	C	C	T	C	C	C	NA	T	T	C	C	A	C	T	NA
DH372.02.140	Infertile	1	0	NA	A	C	C	T	T	T	A	C	C	A	G	T	T	A	C	C	T	C	C	C	NA	T	T	C	C	A	C	T	NA
DH372.02.15	Infertile	1	0	NA	A	C	C	T	T	T	A	C	C	A	G	T	T	A	C	C	T	C	C	C	NA	T	T	C	C	A	C	T	NA
DH372.02.151	Infertile	1	0	NA	A	C	C	T	T	T	A	C	C	A	G	T	T	A	C	C	T	C	C	C	NA	T	T	C	C	A	C	T	NA
DH372.02.159	Infertile	1	0	NA	A	C	C	T	T	T	A	C	C	A	G	T	T	A	C	C	T	C	C	C	NA	T	T	C	C	A	C	T	NA
DH372.02.169	Infertile	1	0	NA	A	C	C	T	T	T	A	C	C	A	G	T	T	A	C	C	T	C	C	C	NA	T	T	C	C	A	C	T	NA
DH372.02.171	Infertile	1	0	NA	A	C	C	T	T	T	A	C	C	A	G	T	T	A	C	C	T	C	C	C	NA	T	T	C	C	A	C	T	NA
DH372.02.30	Infertile	2	5	NA	A	C	C	T	T	T	A	C	C	A	G	T	T	A	C	C	T	C	C	C	NA	T	T	C	C	A	C	T	NA
DH372.02.31	Infertile	1	0	NA	A	C	C	T	T	T	A	C	C	A	G	T	T	A	C	C	T	C	C	C	NA	T	T	C	C	A	C	T	NA
DH372.02.34	Infertile	1	0	NA	A	C	C	T	T	T	A	C	C	A	G	T	T	A	C	C	T	C	C	C	NA	T	T	C	C	A	C	T	NA
DH372.02.43	Infertile	1	0	NA	A	C	C	T	T	T	A	C	C	A	G	T	T	A	C	C	T	C	C	C	NA	T	T	C	C	A	C	T	NA
DH372.02.45	Infertile	1	0	NA	A	C	C	T	T	T	A	C	C	A	G	T	T	A	C	C	T	C	C	C	NA	T	T	C	C	A	C	T	NA
DH372.02.52	Infertile	1	0	NA	A	C	C	T	T	T	A	C	C	A	G	T	T	A	C	C	T	C	C	C	NA	T	T	C	C	A	C	T	NA
DH372.02.61	Infertile	1	0	NA	A	C	C	T	T	T	A	C	C	A	G	T	T	A	C	C	T	C	C	C	NA	T	T	C	C	A	C	T	NA
DH372.02.67	Infertile	1	0	NA	A	C	C	T	T	T	A	C	C	A	G	T	T	A	C	C	T	C	C	C	NA	T	T	C	C	A	C	T	NA
DH372.02.68	Infertile	1	0	NA	A	C	C	T	T	T	A	C	C	A	G	T	T	A	C	C	T	C	C	C	NA	T	T	C	C	A	C	T	NA
DH372.02.72	Infertile	1	0	NA	A	C	C	T	T	T	A	C	C	A	G	T	T	A	C	C	T	C	C	C	NA	T	T	C	C	A	C	T	NA
DH372.02.73	Infertile	2	18	NA	A	C	C	T	T	T	A	C	C	A	G	T	T	A	C	C	T	C	C	C	NA	T	T	C	C	A	C	T	NA
DH372.02.75	Infertile	1	0	NA	A	C	C	T	T	T	A	C	C	A	G	T	T	A	C	C	T	C	C	C	NA	T	T	C	C	A	C	T	NA
DH372.02.94	Infertile	1	0	NA	A	C	C	T	T	T	A	C	C	A	G	T	T	A	C	C	T	C	C	C	NA	T	T	C	C	A	C	T	NA
DH372.02.97	Infertile	1	0	NA	A	C	C	T	T	T	A	C	C	A	G	T	T	A	C	C	T	C	C	NA	NA	NA	T	C	C	A	C	T	NA
DH372.02.147	Infertile	2	3	C	R	C	C	T	T	T	A	C	C	A	G	T	T	A	C	C	T	C	C	C	NA	T	T	C	C	A	C	T	NA
DH372.02.85	Infertile	2	17	C	R	C	C	T	T	T	A	C	C	A	G	T	T	A	C	C	T	C	C	C	NA	T	T	C	C	A	C	T	NA
DH372.02.13	Infertile	1	0	C	R	C	Y	T	T	T	A	C	C	A	G	T	T	A	C	C	T	C	C	C	NA	T	T	C	C	A	C	T	NA
DH372.02.162	Infertile	1	0	C	R	C	Y	T	T	Y	R	Y	Y	M	K	K	Y	A	Y	Y	Y	Y	M	Y	G	Y	Y	Y	M	R	Y	Y	G
DH372.02.18	Infertile	1	13	C	R	C	Y	T	T	Y	R	Y	Y	M	K	K	Y	NA	Y	Y	Y	Y	M	Y	G	Y	Y	Y	M	R	Y	Y	G
DH372.02.25	Infertile	1	0	C	R	C	Y	T	T	Y	R	Y	Y	M	G	T	T	A	C	C	T	C	C	C	NA	T	T	C	C	A	C	T	NA
DH372.02.65	Infertile	2	14	C	R	C	Y	T	T	Y	R	Y	Y	M	K	K	Y	M	Y	Y	Y	Y	M	Y	G	Y	Y	Y	M	R	Y	Y	G
DH372.02.66	Infertile	2	4	C	R	C	Y	T	T	Y	R	Y	Y	M	K	K	Y	M	Y	Y	Y	Y	M	Y	G	Y	Y	Y	M	R	Y	Y	G
DH372.02.06	Fertile	3	149	NA	A	C	C	T	T	T	A	C	C	A	G	T	T	A	C	C	T	C	C	C	NA	T	T	C	C	A	C	T	NA
DH372.02.103	Fertile	3	20	NA	A	C	C	T	T	T	A	C	C	A	G	T	T	A	C	C	T	C	C	C	NA	T	T	C	C	A	C	T	NA
DH372.02.12	Fertile	2	27	NA	A	C	C	T	T	T	A	C	C	A	G	T	T	A	C	C	T	C	C	C	NA	T	T	C	C	A	C	T	NA
DH372.02.42	Fertile	2	162	NA	A	C	C	T	T	T	A	C	C	A	G	T	T	A	C	C	T	C	C	C	NA	T	T	C	C	A	C	T	NA
DH372.02.46	Fertile	3	37	NA	A	C	C	T	T	T	A	C	C	A	G	T	T	A	C	C	T	C	C	C	NA	T	T	C	C	A	C	T	NA
DH372.02.69	Fertile	2	52	NA	A	C	C	T	T	T	A	C	C	A	G	T	T	A	C	C	T	C	C	C	NA	T	T	C	C	A	C	T	NA
DH372.02.83	Fertile	5	145	NA	A	C	C	T	T	T	A	C	C	A	G	T	T	A	C	C	T	C	C	C	NA	T	T	C	C	A	C	T	NA
DH372.02.07	Fertile	6	85	C	G	NA	T	NA	NA	C	G	T	T	C	T	G	C	C	T	T	C	T	A	T	G	C	C	T	A	G	T	C	G
DH372.02.100	Fertile	8	125	C	G	NA	T	NA	NA	C	G	T	T	C	T	G	C	C	T	T	C	T	A	T	G	C	C	T	A	G	T	C	G
DH372.02.123	Fertile	7	90	C	G	NA	T	NA	NA	C	G	T	T	C	T	G	C	C	T	T	C	T	A	T	G	C	C	T	A	G	T	C	G
DH372.02.126	Fertile	7	54	C	G	NA	T	NA	NA	C	G	T	T	C	T	G	C	C	T	T	C	T	A	T	G	C	C	T	A	G	T	C	G
DH372.02.129	Fertile	7	146	C	G	NA	T	NA	NA	C	G	T	T	C	T	G	C	C	T	T	C	T	A	T	G	C	C	T	A	G	T	C	G
DH372.02.137	Fertile	8	181	C	G	NA	T	NA	NA	C	G	T	T	C	T	G	C	C	T	T	C	T	A	T	G	C	C	T	A	G	T	C	G
DH372.02.138	Fertile	9	186	C	G	NA	T	NA	NA	C	G	T	T	C	T	G	C	C	T	T	C	T	A	T	G	C	C	T	A	G	T	C	G
DH372.02.139	Fertile	8	109	C	G	NA	T	NA	NA	C	G	T	T	C	T	G	C	C	T	T	C	T	A	T	G	C	C	T	A	G	T	C	G
DH372.02.14	Fertile	9	178	C	G	NA	T	NA	NA	C	G	T	T	C	T	G	C	C	T	T	C	T	A	T	G	C	C	T	A	G	T	C	G
DH372.02.148	Fertile	7	98	C	G	NA	T	NA	NA	C	G	T	T	C	T	G	C	C	T	T	C	T	A	T	G	C	C	T	A	G	T	C	G
DH372.02.149	Fertile	7	177	C	G	NA	T	NA	NA	C	G	T	T	C	T	G	C	C	T	T	C	T	A	T	G	C	C	T	A	G	T	C	G
DH372.02.156	Fertile	5	110	C	G	NA	T	NA	NA	C	G	T	T	C	T	G	C	C	T	T	C	T	A	T	G	C	C	T	A	G	T	Y	G
DH372.02.17	Fertile	6	212	C	G	NA	T	NA	NA	C	G	T	T	C	T	G	C	C	T	T	C	T	A	T	G	C	C	T	A	G	T	C	G
DH372.02.175	Fertile	9	178	C	G	NA	T	NA	NA	C	G	T	T	C	T	G	C	C	T	T	C	T	A	T	G	C	C	T	A	G	T	C	G
DH372.02.178	Fertile	8	110	C	G	NA	T	NA	NA	C	G	T	T	C	T	G	C	C	T	T	C	T	A	T	G	C	C	T	A	G	T	C	G
DH372.02.26	Fertile	8	192	C	G	NA	T	NA	NA	C	G	T	T	C	T	G	C	C	T	T	C	T	A	T	G	C	C	T	A	G	T	C	G
DH372.02.33	Fertile	7	197	C	G	NA	T	NA	NA	C	G	T	T	C	T	G	C	C	T	T	C	T	A	T	G	C	C	T	A	G	T	C	G
DH372.02.56	Fertile	7	127	C	G	NA	T	NA	NA	C	G	T	T	C	T	G	C	C	T	T	C	T	A	T	G	C	C	T	A	G	T	C	G
DH372.02.80	Fertile	8	197	C	G	NA	T	NA	NA	C	G	T	T	C	T	G	C	C	T	T	C	T	A	T	G	C	C	T	A	G	T	C	G
DH372.02.87	Fertile	7	192	C	G	NA	T	NA	NA	C	G	T	T	C	T	G	C	C	T	T	C	T	A	T	G	C	C	T	A	G	T	C	G
DH372.02.89	Fertile	8	153	C	G	NA	T	NA	NA	C	G	T	T	C	T	G	C	C	T	T	C	T	A	T	G	C	C	T	A	G	T	C	G
DH372.02.93	Fertile	9	191	C	G	NA	T	NA	NA	C	G	T	T	C	T	G	C	C	T	T	C	T	A	T	G	C	C	T	A	G	T	C	NA
DH372.02.08	Fertile	7	178	C	G	NA	T	NA	NA	C	G	T	T	C	T	G	C	NA	T	T	C	T	A	T	G	C	C	T	A	G	T	C	G
DH372.02.11	Fertile	7	148	C	G	NA	T	NA	NA	C	G	T	T	C	T	G	C	NA	T	T	C	T	A	T	G	C	C	T	A	G	T	C	G
DH372.02.111	Fertile	6	178	C	G	NA	T	NA	NA	C	G	T	T	C	T	NA	C	NA	T	T	C	T	A	T	G	C	C	T	A	G	T	C	G
DH372.02.114	Fertile	7	197	C	G	NA	T	NA	NA	C	G	T	T	C	T	G	C	NA	T	T	C	T	A	T	G	C	C	T	A	G	T	C	G
DH372.02.118	Fertile	7	140	C	G	NA	T	NA	NA	C	G	T	T	C	T	G	C	NA	T	T	C	T	A	T	G	C	C	T	A	G	T	C	G
DH372.02.120	Fertile	7	105	C	G	NA	T	NA	NA	C	G	T	T	C	T	G	C	NA	T	T	C	T	A	T	G	C	C	T	A	G	T	C	G
DH372.02.121	Fertile	7	122	C	G	NA	T	NA	NA	C	G	T	T	C	T	G	C	NA	T	T	C	T	A	T	G	C	C	T	A	G	T	C	G
DH372.02.125	Fertile	8	181	C	G	NA	T	NA	NA	C	G	T	T	C	T	G	C	NA	NA	T	C	T	A	T	G	C	C	T	A	G	T	C	G
DH372.02.128	Fertile	7	196	C	G	NA	T	NA	NA	C	G	T	T	C	T	G	C	NA	T	T	C	T	A	T	G	C	C	T	A	G	T	C	G
DH372.02.130	Fertile	8	211	C	G	NA	T	NA	NA	C	G	T	T	C	T	G	C	NA	T	T	C	T	A	T	G	C	C	T	A	G	T	C	G
DH372.02.135	Fertile	8	101	C	G	NA	T	NA	NA	C	G	T	T	C	T	G	C	NA	T	T	C	T	A	T	G	C	C	T	A	G	T	C	G
DH372.02.141	Fertile	8	210	C	G	NA	T	NA	NA	C	G	T	T	C	T	G	C	NA	T	T	C	T	A	T	G	C	C	T	A	G	T	C	G
DH372.02.152	Fertile	9	103	C	G	NA	T	NA	NA	C	G	T	T	C	T	G	C	NA	T	T	C	T	A	T	G	C	C	T	A	G	T	C	G
DH372.02.160	Fertile	6	115	C	G	NA	T	NA	NA	C	G	T	T	C	T	G	C	NA	T	T	C	T	A	T	G	C	C	T	A	G	T	C	G
DH372.02.167	Fertile	5	72	C	G	NA	T	NA	NA	C	G	T	T	C	T	G	C	NA	T	T	C	T	A	T	G	C	C	T	A	G	T	C	G
DH372.02.173	Fertile	7	148	C	G	NA	T	NA	NA	C	G	T	T	C	T	G	C	NA	T	T	C	T	A	T	G	C	C	T	A	G	T	C	G
DH372.02.180	Fertile	7	135	C	G	NA	T	NA	NA	C	G	T	T	C	T	G	C	NA	NA	T	C	T	A	T	G	C	C	T	A	G	T	C	G
DH372.02.181	Fertile	8	115	C	G	NA	T	NA	NA	C	G	T	T	C	T	G	C	NA	T	T	C	T	A	T	G	C	C	T	A	G	T	C	G
DH372.02.21	Fertile	9	232	C	G	NA	T	NA	NA	C	G	T	T	C	T	NA	C	NA	T	T	C	T	A	T	G	C	C	T	A	G	T	C	G
DH372.02.22	Fertile	7	161	C	G	NA	T	NA	NA	C	G	T	T	C	T	G	C	NA	T	T	C	T	A	T	G	C	C	T	A	G	T	C	G
DH372.02.28	Fertile	6	110	C	G	NA	T	NA	NA	C	G	T	T	C	T	G	C	NA	T	T	C	T	A	T	G	C	C	T	A	G	T	C	G
DH372.02.37	Fertile	7	244	C	G	NA	T	NA	NA	C	G	T	T	C	T	G	C	NA	T	T	C	T	A	T	G	C	C	T	A	G	T	C	G
DH372.02.38	Fertile	8	156	C	G	NA	T	NA	NA	C	G	T	T	C	T	G	C	NA	T	T	C	T	A	T	G	C	C	T	A	G	T	C	G
DH372.02.53	Fertile	6	103	C	G	NA	T	NA	NA	C	G	T	T	C	T	NA	C	NA	T	T	C	T	A	T	G	C	C	T	A	G	T	C	G
DH372.02.59	Fertile	8	180	C	G	NA	T	NA	NA	C	G	T	T	C	T	G	C	NA	T	T	C	T	A	T	G	C	C	T	A	G	T	C	G
DH372.02.86	Fertile	7	170	C	G	NA	T	NA	NA	C	G	T	T	C	T	G	C	NA	T	T	C	T	A	T	G	C	C	T	A	G	T	C	G
DH372.02.143	Fertile	8	97	NA	G	NA	T	NA	NA	C	G	T	T	C	T	K	C	C	T	T	C	T	A	T	G	NA	NA	T	A	NA	T	C	NA
DH372.02.96	Fertile	8	202	NA	G	NA	T	NA	NA	C	G	T	T	C	T	K	C	NA	T	T	C	T	A	T	G	C	C	T	A	G	T	C	G
DH372.02.133	Fertile	8	174	C	R	NA	T	NA	NA	C	G	T	T	C	T	G	C	NA	T	T	C	T	A	T	G	C	C	T	A	G	T	C	G
DH372.02.163	Fertile	9	182	C	R	C	T	NA	NA	C	G	T	T	C	T	G	C	NA	T	T	C	T	A	T	G	C	C	T	A	G	T	C	G
DH372.02.81	Fertile	7	195	C	R	C	Y	T	T	Y	R	Y	Y	M	K	K	Y	NA	Y	Y	Y	Y	M	T	G	C	C	T	A	G	T	C	G
DH372.02.78	Fertile	9	264	C	R	C	Y	T	T	Y	R	Y	Y	M	K	K	Y	NA	Y	Y	Y	Y	M	Y	G	Y	Y	Y	A	G	T	C	G
DH372.02.105	Fertile	2	27	NA	R	NA	Y	T	T	Y	R	Y	Y	M	K	K	Y	A	Y	Y	Y	Y	M	NA	G	NA	Y	Y	M	NA	Y	Y	NA
DH372.02.01	Fertile	4	230	C	R	C	Y	T	T	Y	R	Y	Y	M	K	K	Y	A	Y	Y	Y	Y	M	Y	G	Y	Y	Y	M	R	Y	Y	G
DH372.02.02	Fertile	5	95	C	R	C	Y	T	T	Y	R	Y	Y	M	K	K	Y	A	Y	Y	Y	Y	M	Y	G	Y	Y	Y	M	R	Y	Y	G
DH372.02.09	Fertile	6	184	C	R	C	Y	T	T	Y	R	Y	Y	M	K	K	Y	A	Y	Y	Y	Y	M	Y	G	Y	Y	Y	M	R	Y	Y	G
DH372.02.10	Fertile	7	183	C	R	C	Y	T	T	Y	R	Y	Y	M	K	K	Y	A	Y	Y	Y	Y	M	Y	G	Y	Y	Y	M	R	Y	Y	G
DH372.02.104	Fertile	6	157	C	R	NA	Y	T	T	Y	R	Y	Y	M	K	K	Y	A	Y	Y	Y	Y	M	Y	G	Y	Y	Y	M	R	Y	Y	G
DH372.02.107	Fertile	3	105	C	R	C	Y	T	T	Y	R	Y	Y	M	K	K	Y	A	Y	Y	Y	Y	M	Y	G	Y	Y	Y	M	R	Y	Y	G
DH372.02.109	Fertile	6	266	C	R	C	Y	T	T	Y	R	Y	Y	M	K	K	Y	A	Y	Y	Y	Y	M	Y	G	Y	Y	Y	M	R	Y	Y	G
DH372.02.115	Fertile	6	131	C	R	C	Y	T	T	Y	R	Y	Y	M	K	K	Y	A	Y	Y	Y	Y	M	Y	G	Y	Y	Y	M	R	Y	Y	G
DH372.02.122	Fertile	7	98	C	R	C	Y	T	T	Y	R	Y	Y	M	K	K	Y	A	Y	Y	Y	Y	M	Y	G	Y	Y	Y	M	R	Y	Y	G
DH372.02.124	Fertile	6	162	C	R	C	Y	T	T	Y	R	Y	Y	M	K	K	Y	A	Y	Y	Y	Y	M	Y	G	Y	Y	Y	M	R	Y	Y	G
DH372.02.127	Fertile	5	133	C	R	C	Y	T	T	Y	R	Y	Y	M	K	K	Y	A	Y	Y	Y	Y	M	Y	G	Y	Y	Y	M	R	Y	Y	G
DH372.02.131	Fertile	7	203	C	R	C	Y	T	T	Y	R	Y	Y	M	K	K	Y	A	Y	Y	Y	Y	M	Y	G	Y	Y	Y	M	R	Y	Y	G
DH372.02.132	Fertile	7	153	C	R	C	Y	T	T	Y	R	Y	Y	M	K	K	Y	A	Y	Y	Y	Y	M	Y	G	Y	Y	Y	M	R	Y	Y	G
DH372.02.136	Fertile	8	119	C	R	C	Y	T	T	Y	R	Y	Y	M	K	K	Y	A	Y	Y	Y	Y	M	Y	G	Y	Y	Y	M	R	Y	Y	G
DH372.02.142	Fertile	6	153	C	R	C	Y	T	T	Y	R	Y	Y	M	K	K	Y	A	NA	Y	Y	Y	M	Y	G	Y	Y	Y	M	R	Y	Y	G
DH372.02.145	Fertile	7	87	C	R	C	Y	T	T	Y	R	Y	Y	M	K	G	Y	A	Y	Y	Y	Y	M	Y	G	Y	Y	Y	M	R	Y	Y	G
DH372.02.146	Fertile	8	169	C	R	C	Y	T	T	Y	R	Y	Y	M	K	K	Y	A	Y	Y	Y	Y	M	Y	G	Y	Y	Y	M	R	Y	Y	G
DH372.02.153	Fertile	8	167	C	R	C	Y	T	T	Y	R	Y	Y	M	K	K	Y	A	Y	Y	Y	Y	M	Y	G	Y	Y	Y	M	R	Y	Y	G
DH372.02.154	Fertile	8	173	C	R	C	Y	T	T	Y	R	Y	Y	M	K	K	Y	A	Y	Y	Y	Y	M	Y	G	Y	Y	Y	M	R	Y	Y	G
DH372.02.157	Fertile	7	205	C	R	C	Y	T	T	Y	R	Y	Y	M	K	K	Y	A	Y	Y	Y	Y	M	Y	G	Y	Y	Y	M	R	Y	Y	G
DH372.02.158	Fertile	5	132	C	R	C	Y	T	T	Y	R	Y	Y	M	K	K	Y	A	Y	Y	Y	Y	M	Y	G	Y	Y	Y	M	R	Y	Y	G
DH372.02.16	Fertile	5	184	C	R	C	Y	T	T	Y	R	Y	Y	M	K	K	Y	A	Y	Y	Y	Y	M	Y	G	Y	Y	Y	M	R	Y	Y	G
DH372.02.161	Fertile	4	88	C	R	C	Y	T	T	Y	R	Y	Y	M	K	K	Y	A	Y	Y	Y	Y	M	Y	G	Y	Y	Y	M	R	Y	Y	G
DH372.02.164	Fertile	3	87	C	R	C	Y	T	T	Y	R	Y	Y	M	K	K	Y	A	Y	Y	Y	Y	M	Y	G	Y	Y	Y	M	R	Y	Y	G
DH372.02.165	Fertile	7	131	C	R	C	Y	T	T	Y	R	Y	Y	M	K	K	Y	A	Y	Y	Y	Y	M	Y	G	Y	Y	Y	M	R	Y	Y	G
DH372.02.166	Fertile	8	202	C	R	C	Y	T	T	Y	R	Y	Y	M	K	K	Y	A	Y	Y	Y	Y	M	Y	G	Y	Y	Y	M	R	Y	Y	G
DH372.02.168	Fertile	7	170	C	R	C	Y	T	T	Y	R	Y	Y	A	K	K	Y	A	Y	Y	Y	Y	M	Y	G	Y	Y	Y	M	R	Y	Y	G
DH372.02.172	Fertile	4	118	C	R	C	Y	T	T	Y	R	Y	Y	M	K	K	Y	A	Y	Y	Y	Y	M	Y	G	Y	Y	Y	M	R	Y	Y	G
DH372.02.174	Fertile	7	117	C	R	C	Y	T	T	Y	R	Y	Y	M	K	K	Y	A	Y	Y	Y	Y	M	Y	G	Y	Y	Y	M	R	Y	Y	G
DH372.02.176	Fertile	6	153	C	R	C	Y	T	T	Y	R	Y	Y	M	K	K	Y	A	Y	Y	Y	Y	M	Y	G	Y	Y	Y	M	R	Y	Y	G
DH372.02.177	Fertile	5	92	C	R	C	Y	T	T	Y	R	Y	Y	M	K	K	Y	A	Y	Y	Y	Y	M	Y	G	Y	Y	Y	M	R	Y	Y	G
DH372.02.179	Fertile	7	88	C	R	C	Y	T	T	Y	R	Y	Y	M	K	K	Y	A	Y	Y	Y	Y	M	Y	G	Y	Y	Y	M	R	Y	Y	G
DH372.02.19	Fertile	4	197	C	R	C	Y	T	T	Y	R	Y	Y	M	K	K	Y	A	Y	Y	Y	Y	M	Y	G	Y	Y	Y	M	R	Y	Y	G
DH372.02.20	Fertile	7	177	C	R	C	Y	T	T	Y	R	Y	Y	M	K	K	Y	A	Y	Y	Y	Y	M	Y	G	Y	Y	Y	M	R	Y	Y	G
DH372.02.23	Fertile	7	212	C	R	C	Y	T	T	Y	R	Y	Y	M	K	K	Y	A	Y	Y	Y	Y	M	Y	G	Y	Y	Y	M	R	Y	Y	G
DH372.02.24	Fertile	9	138	C	R	C	Y	T	T	Y	R	Y	Y	M	K	K	Y	A	Y	Y	Y	Y	M	Y	G	Y	Y	Y	M	R	Y	Y	G
DH372.02.27	Fertile	4	157	C	R	C	Y	T	T	Y	R	Y	Y	M	K	K	Y	A	Y	Y	Y	Y	M	Y	G	Y	Y	Y	M	R	Y	Y	G
DH372.02.40	Fertile	8	198	C	R	C	Y	T	T	Y	R	Y	Y	M	K	K	Y	A	Y	Y	Y	Y	M	Y	G	Y	Y	Y	M	R	Y	Y	G
DH372.02.47	Fertile	7	295	C	R	C	Y	T	T	Y	R	Y	Y	M	K	K	Y	A	Y	Y	Y	Y	M	Y	G	Y	Y	Y	M	R	Y	Y	G
DH372.02.49	Fertile	4	233	C	R	C	Y	T	T	Y	R	Y	Y	M	K	K	Y	A	NA	Y	Y	Y	M	Y	G	Y	Y	Y	M	R	Y	Y	G
DH372.02.50	Fertile	7	189	C	R	C	Y	T	T	Y	R	Y	Y	M	NA	K	Y	A	NA	Y	Y	Y	M	Y	G	Y	Y	Y	M	R	Y	Y	G
DH372.02.54	Fertile	7	166	C	R	C	Y	T	T	Y	R	Y	Y	M	K	K	Y	A	Y	Y	Y	Y	M	Y	G	Y	Y	Y	M	R	Y	Y	G
DH372.02.55	Fertile	7	185	C	R	C	Y	T	T	Y	R	Y	Y	M	K	K	Y	A	Y	Y	Y	Y	M	Y	G	Y	Y	Y	M	R	Y	Y	G
DH372.02.57	Fertile	5	131	C	R	C	Y	T	T	Y	R	Y	Y	M	K	K	Y	A	Y	Y	Y	Y	M	Y	G	Y	Y	Y	M	R	Y	Y	G
DH372.02.60	Fertile	2	125	C	R	C	Y	T	T	Y	R	Y	Y	M	K	K	Y	A	Y	Y	Y	Y	M	Y	G	Y	Y	Y	M	R	Y	Y	G
DH372.02.62	Fertile	6	215	C	R	C	Y	T	T	Y	R	Y	Y	M	K	K	Y	A	Y	Y	Y	Y	M	Y	G	Y	Y	Y	M	R	Y	Y	G
DH372.02.63	Fertile	5	136	C	R	C	Y	T	T	Y	R	Y	Y	M	K	K	Y	A	Y	Y	Y	Y	M	Y	G	Y	Y	Y	M	R	Y	Y	G
DH372.02.64	Fertile	5	147	C	R	C	Y	T	T	Y	R	Y	Y	M	K	K	Y	A	Y	Y	Y	Y	M	Y	G	Y	Y	Y	M	R	Y	Y	G
DH372.02.71	Fertile	5	121	C	R	C	Y	T	T	Y	R	Y	Y	M	K	K	Y	A	Y	Y	Y	Y	M	Y	G	Y	Y	Y	M	R	Y	Y	G
DH372.02.76	Fertile	7	162	C	R	C	Y	T	T	Y	R	Y	Y	M	K	K	Y	A	Y	Y	Y	Y	M	Y	G	Y	Y	Y	M	R	Y	Y	G
DH372.02.84	Fertile	7	138	C	R	C	Y	T	T	Y	R	Y	Y	M	K	K	Y	A	Y	Y	Y	Y	M	Y	G	Y	Y	Y	M	R	Y	Y	G
DH372.02.95	Fertile	8	198	C	R	C	Y	T	T	Y	R	Y	Y	M	K	K	Y	A	NA	Y	Y	Y	M	Y	G	Y	Y	Y	M	R	Y	Y	G
DH372.02.99	Fertile	8	121	C	R	C	Y	T	T	Y	R	Y	Y	M	K	K	Y	A	Y	Y	Y	Y	M	Y	G	Y	Y	Y	M	R	Y	Y	G
DH372.02.170	Fertile	7	133	C	G	C	Y	T	T	Y	R	Y	Y	M	K	K	Y	A	Y	Y	Y	Y	M	Y	G	Y	Y	Y	M	R	Y	Y	G
DH372.02.05	Fertile	5	201	C	R	C	Y	T	T	Y	R	Y	Y	M	K	K	Y	M	Y	Y	Y	Y	M	Y	G	Y	Y	Y	M	R	Y	Y	G
DH372.02.150	Fertile	8	174	C	R	C	NA	T	T	Y	R	Y	Y	M	K	K	Y	M	Y	Y	Y	Y	M	NA	G	NA	Y	Y	M	R	Y	Y	NA
DH372.02.36	Fertile	6	130	C	R	C	Y	T	T	Y	R	Y	Y	M	K	K	Y	M	Y	Y	Y	Y	M	Y	G	Y	Y	Y	M	R	Y	Y	G
DH372.02.58	Fertile	6	164	C	R	C	Y	T	T	Y	R	Y	Y	M	K	K	Y	M	Y	Y	Y	Y	M	Y	G	Y	Y	Y	M	R	Y	Y	G
DH372.02.91	Fertile	8	156	C	R	NA	Y	T	T	Y	R	Y	Y	M	K	K	Y	M	Y	Y	Y	Y	M	Y	G	Y	Y	Y	M	R	Y	Y	G
DH372.02.101	Fertile	8	171	C	R	C	Y	T	T	Y	R	Y	Y	M	K	K	Y	NA	Y	Y	Y	Y	M	Y	G	Y	Y	Y	M	R	Y	Y	G
DH372.02.102	Fertile	5	114	C	R	C	Y	T	T	Y	R	Y	Y	M	K	K	Y	NA	Y	Y	Y	Y	M	Y	G	Y	Y	Y	M	R	Y	Y	G
DH372.02.119	Fertile	5	78	C	R	C	Y	T	T	Y	R	Y	Y	M	K	K	Y	NA	Y	Y	Y	Y	M	Y	G	Y	Y	Y	M	R	Y	Y	G
DH372.02.134	Fertile	6	109	C	R	C	Y	T	T	Y	R	Y	Y	M	K	K	Y	NA	Y	Y	Y	Y	M	Y	G	Y	Y	Y	M	R	Y	Y	G
DH372.02.29	Fertile	5	218	C	R	C	Y	T	T	Y	R	Y	Y	M	K	K	Y	NA	Y	Y	Y	Y	M	Y	G	Y	Y	Y	M	R	Y	Y	G
DH372.02.32	Fertile	6	233	C	R	C	Y	T	T	Y	R	Y	Y	M	K	K	Y	NA	Y	Y	Y	Y	M	Y	G	Y	Y	Y	M	R	Y	Y	G
DH372.02.35	Fertile	5	227	C	R	C	Y	T	T	Y	R	Y	Y	M	K	K	Y	NA	Y	Y	Y	Y	M	Y	G	Y	Y	Y	M	R	Y	Y	G
DH372.02.39	Fertile	7	159	C	R	C	Y	T	T	Y	R	Y	Y	M	K	K	Y	NA	Y	Y	Y	Y	M	Y	G	Y	Y	Y	M	R	Y	Y	G
DH372.02.41	Fertile	8	176	C	R	C	Y	T	T	Y	R	Y	Y	M	K	K	Y	NA	Y	Y	Y	Y	M	Y	G	Y	Y	Y	M	R	Y	Y	G
DH372.02.44	Fertile	7	235	C	R	C	Y	T	T	Y	R	Y	Y	M	K	K	Y	NA	Y	Y	Y	Y	M	Y	G	Y	Y	Y	M	R	Y	Y	G
DH372.02.48	Fertile	7	182	C	R	C	Y	T	T	Y	R	Y	Y	M	K	K	Y	NA	Y	Y	Y	Y	M	Y	G	Y	Y	Y	M	R	Y	Y	G
DH372.02.51	Fertile	9	181	C	R	C	Y	T	T	Y	R	Y	Y	M	K	K	Y	NA	Y	Y	Y	Y	M	Y	G	Y	Y	Y	M	R	Y	Y	G
DH372.02.70	Fertile	8	180	C	R	C	Y	T	T	Y	R	Y	Y	M	K	K	Y	NA	Y	Y	Y	Y	M	Y	G	Y	Y	Y	M	R	Y	Y	G
DH372.02.74	Fertile	5	111	C	R	C	Y	T	T	Y	R	Y	Y	M	K	K	Y	NA	Y	Y	Y	Y	M	Y	G	Y	Y	Y	M	R	Y	Y	G
DH372.02.77	Fertile	7	207	C	R	C	Y	T	T	Y	R	Y	Y	M	K	K	Y	NA	Y	Y	Y	Y	M	Y	G	Y	Y	Y	M	R	Y	Y	G
DH372.02.79	Fertile	8	170	C	R	C	Y	T	T	Y	R	Y	Y	M	K	K	Y	NA	Y	Y	Y	Y	M	Y	G	Y	Y	Y	M	R	Y	Y	G
DH372.02.82	Fertile	8	179	C	R	C	Y	T	T	Y	R	Y	Y	M	K	K	Y	NA	Y	Y	Y	Y	M	Y	G	Y	Y	Y	M	R	Y	Y	G
DH372.02.88	Fertile	7	139	C	R	C	Y	T	T	Y	R	Y	Y	M	K	K	Y	NA	Y	Y	Y	Y	M	Y	G	Y	Y	Y	M	R	Y	Y	G
DH372.02.90	Fertile	6	145	C	R	C	Y	T	T	Y	R	Y	Y	M	K	K	Y	NA	Y	Y	Y	Y	M	Y	G	Y	Y	Y	M	R	Y	Y	G
DH372.02.92	Fertile	7	216	C	R	C	Y	T	T	Y	R	Y	Y	M	K	K	Y	NA	Y	Y	Y	Y	M	Y	G	Y	Y	Y	M	R	Y	Y	G
DH372.02.155	Infertile	1	5	NA	NA	NA	NA	NA	NA	NA	NA	NA	NA	NA	NA	NA	NA	NA	NA	NA	NA	NA	NA	NA	NA	NA	NA	NA	NA	NA	NA	NA	NA
DH372.02.144	Fertile	8	112	NA	NA	NA	NA	NA	NA	NA	NA	NA	NA	NA	NA	NA	NA	NA	NA	NA	NA	NA	NA	NA	NA	NA	NA	NA	NA	NA	NA	NA	NA
DH372.02.98	Fertile	8	198	NA	NA	NA	NA	NA	NA	NA	NA	NA	NA	NA	NA	NA	NA	NA	NA	NA	NA	NA	NA	NA	NA	NA	NA	NA	NA	NA	NA	NA	NA

## Sheet: Table S6b
Table S6b: Genotype of restoration of male fertility associated wheat markers in 181 F2 plants and parental rye (Secale cereale L.) lines				AX_158538397	AX_158555391	AX_158558079	AX_158569168	Kukri_c47935_137	RFL_Contig1291_309	Marker ID
				Unknown	Unknown	Unknown	Unknown	Unknown	Unknown	Chromosome
				NA	NA	NA	NA	NA	NA	Position
				NA	NA	NA	NA	NA	NA	LOD CaseControl
	Phenotype			3.89023	3.86815	7.12055	3.06246	5.6666	4.17916	LOD Pollen Amount
Geno ID	Fertility	Pollen Amount (1-9)	Seed Number	3.93638	6.35718	9.11877	3.78358	7.61945	7.00481	LOD Seed Number
msG214.135	Infertile	1	0	T	NA	NA	C	C	G	Infertile Parent
R3966	Fertile	6.5	65.5	T	T	G	NA	Y	T	Fertile Parent
DH372.02.162	Infertile	1	0	T	T	G	C	Y	T
DH372.02.18	Infertile	1	13	T	T	G	C	Y	T
DH372.02.66	Infertile	2	4	T	T	G	C	Y	T
DH372.02.65	Infertile	2	14	T	T	G	C	Y	NA
DH372.02.85	Infertile	2	17	T	T	NA	C	C	T
DH372.02.04	Infertile	1	0	T	T	NA	C	C	T
DH372.02.13	Infertile	1	0	T	T	NA	C	C	T
DH372.02.147	Infertile	2	3	T	T	NA	C	C	T
DH372.02.25	Infertile	1	0	T	T	NA	C	C	T
DH372.02.67	Infertile	1	0	T	T	NA	C	C	T
DH372.02.31	Infertile	1	0	T	T	T	C	C	T
DH372.02.113	Infertile	1	0	T	NA	T	C	C	NA
DH372.02.116	Infertile	1	0	T	NA	T	C	C	G
DH372.02.151	Infertile	1	0	T	NA	T	C	C	G
DH372.02.171	Infertile	1	0	T	NA	T	C	C	G
DH372.02.30	Infertile	2	5	T	NA	T	C	C	G
DH372.02.68	Infertile	1	0	T	NA	T	C	C	G
DH372.02.108	Infertile	1	0	T	NA	NA	C	C	G
DH372.02.110	Infertile	1	0	T	NA	NA	C	C	G
DH372.02.112	Infertile	1	0	T	NA	NA	C	C	G
DH372.02.117	Infertile	1	0	T	NA	NA	C	C	G
DH372.02.140	Infertile	1	0	T	NA	NA	C	C	G
DH372.02.15	Infertile	1	0	T	NA	NA	C	C	G
DH372.02.159	Infertile	1	0	T	NA	NA	C	C	G
DH372.02.34	Infertile	1	0	T	NA	NA	C	C	G
DH372.02.43	Infertile	1	0	T	NA	NA	C	C	G
DH372.02.45	Infertile	1	0	T	NA	NA	C	C	G
DH372.02.52	Infertile	1	0	T	NA	NA	C	C	G
DH372.02.61	Infertile	1	0	T	NA	NA	C	C	G
DH372.02.73	Infertile	2	18	T	NA	NA	C	C	G
DH372.02.75	Infertile	1	0	T	NA	NA	C	C	G
DH372.02.03	Infertile	1	0	T	NA	NA	C	C	NA
DH372.02.106	Infertile	2	0	T	NA	NA	C	C	NA
DH372.02.94	Infertile	1	0	T	NA	NA	C	C	NA
DH372.02.97	Infertile	1	0	T	NA	NA	C	C	NA
DH372.02.169	Infertile	1	0	T	NA	NA	C	Y	G
DH372.02.72	Infertile	1	0	T	NA	NA	C	Y	G
DH372.02.155	Infertile	1	5	NA	NA	NA	NA	NA	NA
DH372.02.06	Fertile	3	149	T	NA	NA	C	C	G
DH372.02.103	Fertile	3	20	T	NA	NA	C	C	G
DH372.02.12	Fertile	2	27	T	NA	NA	C	C	G
DH372.02.42	Fertile	2	162	T	NA	NA	C	C	G
DH372.02.69	Fertile	2	52	T	NA	NA	C	C	G
DH372.02.83	Fertile	5	145	T	NA	NA	C	C	G
DH372.02.46	Fertile	3	37	T	NA	T	C	C	G
DH372.02.122	Fertile	7	98	T	NA	G	C	Y	G
DH372.02.63	Fertile	5	136	T	NA	G	C	Y	G
DH372.02.100	Fertile	8	125	C	T	G	NA	Y	T
DH372.02.11	Fertile	7	148	C	T	G	NA	Y	T
DH372.02.111	Fertile	6	178	C	T	G	NA	T	T
DH372.02.118	Fertile	7	140	C	T	G	NA	Y	T
DH372.02.120	Fertile	7	105	C	T	G	NA	Y	T
DH372.02.121	Fertile	7	122	C	T	G	NA	Y	T
DH372.02.123	Fertile	7	90	C	T	G	NA	Y	T
DH372.02.126	Fertile	7	54	C	T	G	NA	Y	T
DH372.02.128	Fertile	7	196	C	T	G	NA	Y	T
DH372.02.129	Fertile	7	146	C	T	G	NA	Y	T
DH372.02.130	Fertile	8	211	C	T	G	NA	Y	T
DH372.02.135	Fertile	8	101	C	T	G	NA	Y	T
DH372.02.137	Fertile	8	181	C	T	G	NA	Y	T
DH372.02.14	Fertile	9	178	C	T	G	NA	Y	T
DH372.02.141	Fertile	8	210	C	T	G	NA	Y	T
DH372.02.148	Fertile	7	98	C	T	G	NA	Y	T
DH372.02.149	Fertile	7	177	C	T	G	NA	Y	T
DH372.02.152	Fertile	9	103	C	T	G	NA	Y	T
DH372.02.156	Fertile	5	110	C	T	G	NA	Y	T
DH372.02.160	Fertile	6	115	C	T	G	NA	Y	T
DH372.02.167	Fertile	5	72	C	T	G	NA	T	T
DH372.02.17	Fertile	6	212	C	T	G	NA	Y	T
DH372.02.170	Fertile	7	133	C	T	G	NA	Y	T
DH372.02.173	Fertile	7	148	C	T	G	NA	Y	T
DH372.02.175	Fertile	9	178	C	T	G	NA	Y	T
DH372.02.178	Fertile	8	110	C	T	G	NA	Y	T
DH372.02.180	Fertile	7	135	C	T	G	NA	Y	T
DH372.02.181	Fertile	8	115	C	T	G	NA	Y	T
DH372.02.22	Fertile	7	161	C	T	G	NA	Y	T
DH372.02.26	Fertile	8	192	C	T	G	NA	Y	T
DH372.02.28	Fertile	6	110	C	T	G	NA	Y	T
DH372.02.33	Fertile	7	197	C	T	G	NA	Y	T
DH372.02.37	Fertile	7	244	C	T	G	NA	Y	T
DH372.02.38	Fertile	8	156	C	T	G	NA	Y	T
DH372.02.56	Fertile	7	127	C	T	G	NA	Y	T
DH372.02.59	Fertile	8	180	C	T	G	NA	Y	T
DH372.02.80	Fertile	8	197	C	T	G	NA	Y	T
DH372.02.86	Fertile	7	170	C	T	G	NA	Y	T
DH372.02.87	Fertile	7	192	C	T	G	NA	Y	T
DH372.02.89	Fertile	8	153	C	T	G	NA	Y	T
DH372.02.01	Fertile	4	230	T	T	G	C	Y	T
DH372.02.02	Fertile	5	95	T	T	G	C	Y	T
DH372.02.05	Fertile	5	201	T	T	G	C	Y	T
DH372.02.09	Fertile	6	184	T	T	G	C	Y	T
DH372.02.10	Fertile	7	183	T	T	G	C	Y	T
DH372.02.101	Fertile	8	171	T	T	G	C	Y	T
DH372.02.102	Fertile	5	114	T	T	G	C	Y	T
DH372.02.104	Fertile	6	157	T	T	G	C	Y	T
DH372.02.107	Fertile	3	105	T	T	G	C	Y	T
DH372.02.109	Fertile	6	266	T	T	G	C	Y	T
DH372.02.115	Fertile	6	131	T	T	G	C	Y	T
DH372.02.119	Fertile	5	78	T	T	G	C	Y	T
DH372.02.124	Fertile	6	162	T	T	G	C	Y	T
DH372.02.127	Fertile	5	133	T	T	G	C	Y	T
DH372.02.131	Fertile	7	203	T	T	G	C	Y	T
DH372.02.132	Fertile	7	153	T	T	G	C	Y	T
DH372.02.133	Fertile	8	174	T	T	G	C	Y	T
DH372.02.134	Fertile	6	109	T	T	G	C	Y	T
DH372.02.136	Fertile	8	119	T	T	G	C	Y	T
DH372.02.138	Fertile	9	186	T	T	G	NA	Y	T
DH372.02.142	Fertile	6	153	T	T	G	C	Y	T
DH372.02.145	Fertile	7	87	T	T	G	C	Y	T
DH372.02.146	Fertile	8	169	T	T	G	C	Y	T
DH372.02.153	Fertile	8	167	T	T	G	C	Y	T
DH372.02.154	Fertile	8	173	T	T	G	C	Y	T
DH372.02.157	Fertile	7	205	T	T	G	C	Y	T
DH372.02.158	Fertile	5	132	T	T	G	C	Y	T
DH372.02.16	Fertile	5	184	T	T	G	C	Y	T
DH372.02.161	Fertile	4	88	T	T	G	C	Y	T
DH372.02.163	Fertile	9	182	T	T	G	C	Y	T
DH372.02.164	Fertile	3	87	T	T	G	C	Y	T
DH372.02.165	Fertile	7	131	T	T	G	C	Y	T
DH372.02.166	Fertile	8	202	T	T	G	C	Y	T
DH372.02.168	Fertile	7	170	T	T	G	C	Y	T
DH372.02.172	Fertile	4	118	T	T	G	C	Y	T
DH372.02.174	Fertile	7	117	T	T	G	C	Y	T
DH372.02.176	Fertile	6	153	T	T	G	C	Y	T
DH372.02.177	Fertile	5	92	T	T	G	C	Y	T
DH372.02.179	Fertile	7	88	T	T	G	C	Y	T
DH372.02.19	Fertile	4	197	T	T	G	C	Y	T
DH372.02.20	Fertile	7	177	T	T	G	C	Y	T
DH372.02.21	Fertile	9	232	T	T	G	NA	Y	T
DH372.02.23	Fertile	7	212	T	T	G	NA	Y	T
DH372.02.24	Fertile	9	138	T	T	G	C	Y	T
DH372.02.27	Fertile	4	157	T	T	G	C	Y	T
DH372.02.29	Fertile	5	218	T	T	G	C	Y	T
DH372.02.32	Fertile	6	233	T	T	G	C	Y	T
DH372.02.35	Fertile	5	227	T	T	G	C	Y	T
DH372.02.36	Fertile	6	130	T	T	G	C	Y	T
DH372.02.39	Fertile	7	159	T	T	G	C	Y	T
DH372.02.40	Fertile	8	198	T	T	G	C	Y	T
DH372.02.41	Fertile	8	176	T	T	G	C	Y	T
DH372.02.44	Fertile	7	235	T	T	G	C	Y	T
DH372.02.47	Fertile	7	295	T	T	G	C	Y	T
DH372.02.48	Fertile	7	182	T	T	G	C	Y	T
DH372.02.49	Fertile	4	233	T	T	G	C	Y	T
DH372.02.50	Fertile	7	189	T	T	G	C	Y	T
DH372.02.51	Fertile	9	181	T	T	G	C	Y	T
DH372.02.54	Fertile	7	166	T	T	G	C	Y	T
DH372.02.55	Fertile	7	185	T	T	G	C	Y	T
DH372.02.57	Fertile	5	131	T	T	G	C	Y	T
DH372.02.58	Fertile	6	164	T	T	G	C	Y	T
DH372.02.60	Fertile	2	125	T	T	G	C	Y	T
DH372.02.62	Fertile	6	215	T	T	G	C	Y	T
DH372.02.64	Fertile	5	147	T	T	G	C	Y	T
DH372.02.70	Fertile	8	180	T	T	G	C	Y	T
DH372.02.71	Fertile	5	121	T	T	G	C	Y	T
DH372.02.74	Fertile	5	111	T	T	G	C	Y	T
DH372.02.76	Fertile	7	162	T	T	G	C	Y	T
DH372.02.77	Fertile	7	207	T	T	G	C	Y	T
DH372.02.78	Fertile	9	264	T	T	G	C	Y	T
DH372.02.79	Fertile	8	170	T	T	G	C	Y	T
DH372.02.81	Fertile	7	195	T	T	G	C	Y	T
DH372.02.82	Fertile	8	179	T	T	G	C	Y	T
DH372.02.84	Fertile	7	138	T	T	G	C	Y	T
DH372.02.88	Fertile	7	139	T	T	G	C	Y	T
DH372.02.90	Fertile	6	145	T	T	G	C	Y	T
DH372.02.91	Fertile	8	156	T	T	G	C	Y	T
DH372.02.92	Fertile	7	216	T	T	G	C	Y	T
DH372.02.95	Fertile	8	198	T	T	G	C	Y	T
DH372.02.99	Fertile	8	121	T	T	G	C	Y	NA
DH372.02.105	Fertile	2	27	T	T	NA	C	Y	T
DH372.02.150	Fertile	8	174	T	T	NA	C	Y	T
DH372.02.07	Fertile	6	85	NA	T	G	NA	Y	T
DH372.02.08	Fertile	7	178	NA	T	G	NA	Y	T
DH372.02.114	Fertile	7	197	NA	T	G	NA	Y	T
DH372.02.125	Fertile	8	181	NA	T	G	NA	Y	T
DH372.02.139	Fertile	8	109	NA	T	G	NA	Y	T
DH372.02.143	Fertile	8	97	NA	T	K	NA	T	T
DH372.02.144	Fertile	8	112	NA	NA	NA	NA	NA	NA
DH372.02.53	Fertile	6	103	NA	T	G	NA	Y	T
DH372.02.93	Fertile	9	191	NA	T	G	NA	Y	T
DH372.02.96	Fertile	8	202	NA	T	G	NA	T	T
DH372.02.98	Fertile	8	198	NA	NA	NA	NA	NA	NA
