# Supplementary material for: Genomic Scan of Male Fertility Restoration Genes in a ‘Gülzow’ Type Hybrid Breeding System of Rye (Secale cereale L.)
Source: Int J Mol Sci. 2021 Aug 27;22(17):9277. doi: 10.3390/ijms22179277 (PMC8431178; doi:10.3390/ijms22179277)
Supplement: Supplementary file 1 [file ijms-22-09277-s001.zip › Supplementary material/Table S7.xlsx]

## Sheet: Table S7a
Table S7a: 'Lo7' rye (Secale cereale L.) gene annotation in restoration of male fertility associated region on 3RL and expression in 'Gülzow' type hybrids cv. during flowering								Expression in 'G' type hybrids
Contig ID	Sequence start	Sequence End	Position (Mbp)	Strand	Gene length (bp)	Annotation	Class	cv. Helltop	cv. Stannos
SECCE3Rv1G0188130	710225906	710227321	710.227	-	1416	Glycosyltransferase	HC
SECCE3Rv1G0188140	710242423	710249186	710.246	-	6764	Respiratory burst oxidase	HC
SECCE3Rv1G0188150	710320813	710321354	710.321	-	542	50S ribosomal protein L20	HC
SECCE3Rv1G0188160	710567625	710571329	710.569	-	3705	WRKY family transcription factor	HC
SECCE3Rv1G0188170	710574216	710575020	710.575	+	805	E3 ubiquitin-protein ligase	LC
SECCE3Rv1G0188180	710579001	710583418	710.581	+	4418	NADPH--cytochrome P450 reductase	HC
SECCE3Rv1G0188190	710584659	710586398	710.586	-	1740	BURP domain protein RD22	HC
SECCE3Rv1G0188200	710623091	710625353	710.624	+	2263	Caleosin	HC
SECCE3Rv1G0188210	710760457	710761906	710.761	+	1450	transcription factor-like protein	HC
SECCE3Rv1G0188220	710805242	710806858	710.806	+	1617	CheY-like two-component responsive regulator family protein	LC
SECCE3Rv1G0188230	710917403	710918065	710.918	-	663	Heat shock transcription factor	LC
SECCE3Rv1G0188240	711134314	711134682	711.134	+	369	Retrovirus-related Pol polyprotein from transposon TNT 1-94	LC
SECCE3Rv1G0188250	711228360	711231162	711.23	-	2803	Flavin-containing monooxygenase	HC
SECCE3Rv1G0188260	711243761	711244096	711.244	+	336	HEAT repeat-containing protein 6	LC
SECCE3Rv1G0188270	711761764	711762732	711.762	-	969	transcription repressor	HC
SECCE3Rv1G0188280	711764484	711778615	711.772	-	14132	GTP-binding protein	HC
SECCE3Rv1G0188290	711983433	711983759	711.984	+	327	Mitochondrial import receptor subunit TOM7-1	LC
SECCE3Rv1G0188300	712141037	712141246	712.141	+	210	Cyclophilin-like peptidyl-prolyl cis-trans isomerase family protein	LC
SECCE3Rv1G0188310	712143498	712144993	712.144	+	1496	RING/FYVE/PHD zinc finger superfamily protein	HC
SECCE3Rv1G0188320	712192163	712193138	712.193	+	976	Pathogen-related protein	HC
SECCE3Rv1G0188330	712199677	712201506	712.201	+	1830	Ta11-like non-LTR retrotransposon	LC
SECCE3Rv1G0188340	712203837	712204502	712.204	+	666	Retrotransposon protein	LC
SECCE3Rv1G0188350	712279332	712281587	712.28	+	2256	Ubiquitin domain-containing protein	HC
SECCE3Rv1G0188360	712618897	712624340	712.622	+	5444	DNA polymerase III subunit gamma/tau	HC
SECCE3Rv1G0188370	712625306	712626721	712.626	-	1416	Peroxisomal membrane 22 kDa (Mpv17/PMP22) family protein	HC
SECCE3Rv1G0188380	712776699	712777763	712.777	+	1065	WRKY transcription factor	HC
SECCE3Rv1G0188390	713083310	713083651	713.083	+	342	DUF1685 family protein	HC
SECCE3Rv1G0188400	713084120	713086205	713.085	-	2086	Chaperone protein dnaJ	HC
SECCE3Rv1G0188410	713284360	713286207	713.285	+	1848	FBD-associated F-box protein	HC
SECCE3Rv1G0188420	713290462	713292050	713.291	+	1589	FBD-associated F-box protein	HC
SECCE3Rv1G0188430	713292680	713293326	713.293	-	647	Subtilisin-like protease	HC
SECCE3Rv1G0188440	713349794	713350141	713.35	-	348	Serine hydroxymethyltransferase	LC
SECCE3Rv1G0188450	713350252	713353985	713.352	-	3734	epstein-barr nuclear antigen	HC
SECCE3Rv1G0188460	713560774	713561094	713.561	+	321	RNA binding (RRM/RBD/RNP motifs) family protein	LC
SECCE3Rv1G0188470	713566159	713570289	713.568	-	4131	Non-specific serine/threonine protein kinase	HC
SECCE3Rv1G0188480	713739382	713739609	713.739	+	228	Retrovirus-related Pol polyprotein from transposon TNT 1-94	LC
SECCE3Rv1G0188490	714368402	714368593	714.368	-	192	Retrovirus-related Pol polyprotein from transposon TNT 1-94	LC
SECCE3Rv1G0188500	714687776	714689146	714.688	-	1371	Leucine-rich repeat receptor-like protein kinase family protein	HC
SECCE3Rv1G0188510	714691636	714698013	714.695	-	6378	Integral membrane family protein	HC
SECCE3Rv1G0188520	714760325	714761143	714.761	+	819	Oil body-associated protein 2B	HC
SECCE3Rv1G0188530	715010998	715011357	715.011	+	360	Uncharacterized protein	LC
SECCE3Rv1G0188540	715350355	715358200	715.354	+	7846	Protein EMBRYONIC FLOWER 1	HC
SECCE3Rv1G0188550	715359352	715360242	715.36	+	891	HVA22-like protein	HC
SECCE3Rv1G0188560	715360783	715362656	715.362	-	1874	GDSL esterase/lipase	HC
SECCE3Rv1G0188570	715459426	715460191	715.46	-	766	Adenine phosphoribosyltransferase	HC
SECCE3Rv1G0188580	715799675	715804002	715.802	+	4328	Subtilisin-like protease	HC
SECCE3Rv1G0188590	715950419	715950709	715.951	+	291	senescence regulator (Protein of unknown function	HC
SECCE3Rv1G0188600	715951343	715951795	715.952	+	453	SWAP (Suppressor-of-White-APricot)/surp domain-containing protein / ubiquitin family protein	LC
SECCE3Rv1G0188610	715987985	715988347	715.988	+	363	senescence regulator (Protein of unknown function	HC
SECCE3Rv1G0188620	715989124	715995234	715.992	-	6111	NADH:ubiquinone oxidoreductase intermediate-associated protein 30	HC
SECCE3Rv1G0188630	716333262	716337215	716.335	-	3954	Hexosyltransferase	HC
SECCE3Rv1G0188640	716569193	716571246	716.57	-	2054	Protodermal factor 1	LC
SECCE3Rv1G0188650	717430466	717432884	717.432	+	2419	MADS-box transcription factor	HC
SECCE3Rv1G0188660	717480689	717481455	717.481	+	767	Pollen Ole e 1 allergen/extensin	HC
SECCE3Rv1G0188670	717852744	717853095	717.853	-	352	DNA mismatch repair protein MutS	LC
SECCE3Rv1G0188680	717855847	717857046	717.856	-	1200	ATP-dependent DNA helicase PIF1	LC
SECCE3Rv1G0188690	717857085	717857816	717.857	-	732	Helicase-like protein	LC
SECCE3Rv1G0188700	717858374	717860393	717.859	-	2020	AT hook motif-containing protein	LC
SECCE3Rv1G0188710	717894610	717895206	717.895	+	597	Pollen Ole e 1 allergen/extensin	HC
SECCE3Rv1G0188720	717978515	717984011	717.981	-	5497	Protein SPA1-RELATED 3	HC
SECCE3Rv1G0188730	718158849	718161532	718.16	-	2684	Regulator of chromosome condensation (RCC1) family protein	HC
SECCE3Rv1G0188740	718162309	718164312	718.163	-	2004	CASP-like protein	HC
SECCE3Rv1G0188750	718201644	718202171	718.202	-	528	Lachrymatory-factor synthase	HC
SECCE3Rv1G0188760	718299265	718310835	718.305	-	11571	Pleiotropic drug resistance ABC transporter	HC
SECCE3Rv1G0188770	718594484	718599771	718.597	+	5288	ABC transporter B family protein	HC
SECCE3Rv1G0188780	718600059	718603611	718.602	-	3553	B3 domain-containing protein	HC
SECCE3Rv1G0188790	718899135	718903875	718.902	-	4741	Proteasome subunit alpha type	HC
SECCE3Rv1G0188800	719056571	719058078	719.057	+	1508	Retrovirus-related Pol polyprotein from transposon TNT 1-94	HC
SECCE3Rv1G0188810	719061480	719065005	719.063	-	3526	Ribose-phosphate pyrophosphokinase	HC
SECCE3Rv1G0188820	719075589	719075893	719.076	-	305	Serine/threonine protein phosphatase 7 long form isogeny	LC
SECCE3Rv1G0188830	719228986	719230620	719.23	-	1635	B3 domain-containing protein	HC
SECCE3Rv1G0188840	719234800	719241365	719.238	-	6566	Malic enzyme	HC
SECCE3Rv1G0188850	719437850	719439583	719.439	+	1734	40S ribosomal protein S24	HC
SECCE3Rv1G0188860	719440072	719441555	719.441	-	1484	Senescence/dehydration-associated protein-related	HC
SECCE3Rv1G0188870	719442275	719445546	719.444	-	3272	Phosphotransferase	HC
SECCE3Rv1G0188880	719455591	719461397	719.458	-	5807	Fructose-1,6-bisphosphatase chloroplastic	HC
SECCE3Rv1G0188890	719465394	719469511	719.467	+	4118	Receptor-like protein kinase	HC
SECCE3Rv1G0188900	719523606	719525110	719.524	-	1505	Myb transcription factor	HC
SECCE3Rv1G0188910	719550336	719558721	719.555	-	8386	Acyl-[acyl-carrier-protein]--UDP-N-acetylglucosamine O-acyltransferase	HC
SECCE3Rv1G0188920	719838457	719841516	719.84	+	3060	RNA binding protein	HC
SECCE3Rv1G0188930	720066734	720068365	720.068	+	1632	NBS-LRR-like resistance protein	HC
SECCE3Rv1G0188940	720069223	720069462	720.069	-	240	Long-chain-fatty-acid--CoA ligase 1	HC
SECCE3Rv1G0188950	720073752	720073991	720.074	-	240	Long-chain-fatty-acid--CoA ligase 6	HC
SECCE3Rv1G0188960	720085125	720085364	720.085	-	240	Integrase-type DNA-binding superfamily protein	HC
SECCE3Rv1G0188970	720151422	720152912	720.152	-	1491	NBS-LRR-like resistance protein	HC
SECCE3Rv1G0188980	720154666	720155154	720.155	-	489	Disease resistance protein RGA2	LC
SECCE3Rv1G0188990	720412284	720413195	720.413	-	912	Serine acetyltransferase	HC
SECCE3Rv1G0189000	720772643	720773467	720.773	+	825	Inorganic pyrophosphatase 2	HC
SECCE3Rv1G0189010	720926920	720927177	720.927	+	258	Retrovirus-related Pol polyprotein from transposon TNT 1-94	LC
SECCE3Rv1G0189020	721019285	721020109	721.02	+	825	Inorganic pyrophosphatase 2	HC
SECCE3Rv1G0189030	721038456	721039280	721.039	+	825	Inorganic pyrophosphatase 2	HC
SECCE3Rv1G0189040	721086290	721086556	721.086	-	267	Retrovirus-related Pol polyprotein from transposon TNT 1-94	LC
SECCE3Rv1G0189050	721086819	721087388	721.087	-	570	Retrovirus-related Pol polyprotein from transposon TNT 1-94	LC
SECCE3Rv1G0189060	721176382	721177206	721.177	+	825	Inorganic pyrophosphatase 2	HC
SECCE3Rv1G0189070	721178052	721179493	721.179	+	1442	Fatty acid amide hydrolase	LC
SECCE3Rv1G0189080	721236552	721237376	721.237	+	825	Inorganic pyrophosphatase 2	HC
SECCE3Rv1G0189090	721239126	721242023	721.241	+	2898	NADH-quinone oxidoreductase subunit B	HC
SECCE3Rv1G0189100	721243825	721246031	721.245	+	2207	ATP synthase subunit g, mitochnondrial	HC
SECCE3Rv1G0189110	721271545	721272873	721.272	+	1329	Eukaryotic aspartyl protease family protein	HC
SECCE3Rv1G0189120	721275358	721281963	721.279	-	6606	RING/U-box protein	HC
SECCE3Rv1G0189130	721593458	721594873	721.594	-	1416	Serine carboxypeptidase	HC
SECCE3Rv1G0189140	721710468	721711617	721.711	-	1150	GDSL esterase/lipase	HC
SECCE3Rv1G0189150	721747292	721751046	721.749	-	3755	Cytosolic Fe-S cluster assembly factor NBP35	HC
SECCE3Rv1G0189160	721924571	721926420	721.925	-	1850	Copper transport protein family	HC
SECCE3Rv1G0189170	721932099	721937760	721.935	-	5662	CASC3/barentsz eIF4AIII-binding protein	HC
SECCE3Rv1G0189180	721947168	721947693	721.947	+	526	glutamate synthase 1	HC
SECCE3Rv1G0189190	721955950	721956395	721.956	+	446	EP300-interacting inhibitor of differentiation 3	HC
SECCE3Rv1G0189200	721957462	721961235	721.959	-	3774	Sulfate transporter	HC
SECCE3Rv1G0189210	722293256	722293627	722.293	+	372	PHD finger protein	HC
SECCE3Rv1G0189220	722436718	722439717	722.438	+	3000	RING finger and CHY zinc finger protein	HC
SECCE3Rv1G0189230	722560160	722561064	722.561	-	905	senescence-associated family protein	HC
SECCE3Rv1G0189240	722911202	722913055	722.912	+	1854	Heat shock transcription factor	HC
SECCE3Rv1G0189250	723199858	723203964	723.202	-	4107	Trehalose-6-phosphate synthase 6	HC
SECCE3Rv1G0189260	723268997	723269461	723.269	+	465	Transposon Ty3-I Gag-Pol polyprotein	LC
SECCE3Rv1G0189270	723650803	723651696	723.651	+	894	transcription repressor	HC
SECCE3Rv1G0189280	724066878	724071533	724.069	+	4656	Triose-phosphate transporter family protein	HC
SECCE3Rv1G0189290	724345617	724345916	724.346	+	300	Cyclin-related family protein	LC
SECCE3Rv1G0189300	724345971	724346350	724.346	+	380	Pyruvate kinase	LC
SECCE3Rv1G0189310	724385847	724386134	724.386	+	288	Retrovirus-related Pol polyprotein from transposon TNT 1-94	LC
SECCE3Rv1G0189320	724452118	724456166	724.454	+	4049	Ras-related protein	LC
SECCE3Rv1G0189330	724458825	724459900	724.459	-	1076	WRKY transcription factor	HC
SECCE3Rv1G0189340	724973575	724978937	724.976	+	5363	Cellulose synthase	HC
SECCE3Rv1G0189350	724984528	724985787	724.985	-	1260	Leucine-rich repeat receptor-like protein kinase family	HC
SECCE3Rv1G0189360	725053777	725056805	725.055	-	3029	Coiled-coil domain-containing protein 25	HC
SECCE3Rv1G0189370	725270987	725277287	725.274	+	6301	F-box protein	HC
SECCE3Rv1G0189380	725489155	725491618	725.49	-	2464	Ras-like protein	HC
SECCE3Rv1G0189390	725690316	725695991	725.693	-	5676	Receptor protein kinase	LC
SECCE3Rv1G0189400	725700129	725700785	725.7	-	657	Proline-rich receptor-like protein kinase PERK2	LC
SECCE3Rv1G0189410	725707429	725707733	725.708	-	305	Neuronal acetylcholine receptor subunit alpha-5	HC
SECCE3Rv1G0189420	725819868	725820065	725.82	+	198	Transmembrane protein	HC
SECCE3Rv1G0189430	726062214	726064022	726.063	-	1809	Retrotransposon protein,	LC
SECCE3Rv1G0189440	726095960	726109456	726.103	+	13497	Protein TIC 22-like, chloroplastic	HC
SECCE3Rv1G0189450	726322896	726334339	726.329	+	11444	tobamovirus multiplication protein	HC
SECCE3Rv1G0189460	726448988	726449822	726.449	-	835	Tyrosine--tRNA ligase	LC
SECCE3Rv1G0189470	726451348	726451728	726.452	+	381	NB-ARC domain-containing disease resistance protein	HC
SECCE3Rv1G0189480	726564465	726567476	726.566	-	3012	Protein glycosylationmyb-like TTH transcriptional regulator	HC
SECCE3Rv1G0189490	726584008	726584406	726.584	+	399	Retrotransposon protein	LC
SECCE3Rv1G0189500	726604078	726606608	726.605	+	2531	FBD-associated F-box protein	HC
SECCE3Rv1G0189510	726607049	726610874	726.609	-	3826	3-hydroxyisobutyryl-CoA hydrolase-like protein	HC
SECCE3Rv1G0189520	726715395	726716852	726.716	-	1458	Glucosidase 2 subunit beta	HC
SECCE3Rv1G0189530	727120294	727120857	727.121	+	564	Ethylene-responsive transcription factor	HC
SECCE3Rv1G0189540	727122146	727127619	727.125	-	5474	Lipid-A-disaccharide synthase	HC
SECCE3Rv1G0189550	727327300	727329033	727.328	+	1734	Retrotransposon protein	LC
SECCE3Rv1G0189560	727330893	727344960	727.338	+	14068	Elongation factor 4	HC
SECCE3Rv1G0189570	727348444	727351544	727.35	-	3101	28 kDa heat-and acid-stable phosphoprotein	LC
SECCE3Rv1G0189580	727723233	727724865	727.724	+	1633	ATP synthase subunit epsilon, mitochondrial	HC
SECCE3Rv1G0189590	727726173	727731109	727.729	-	4937	Vascular plant one zinc finger transcription factor protein	HC
SECCE3Rv1G0189600	727839620	727843351	727.841	+	3732	L-threonine 3-dehydrogenase	HC
SECCE3Rv1G0189610	727844032	727846211	727.845	-	2180	Optic atrophy 3 protein (OPA3)	HC
SECCE3Rv1G0189620	727997765	727999306	727.999	-	1542	F-box protein SKIP8	HC
SECCE3Rv1G0189630	728039530	728044286	728.042	-	4757	Auxin response factor	HC
SECCE3Rv1G0189640	728220558	728220896	728.221	+	339	Maturase	LC
SECCE3Rv1G0189650	728220940	728221371	728.221	+	432	Maturase	LC
SECCE3Rv1G0189660	728500331	728501074	728.501	+	744	Protein E6	HC
SECCE3Rv1G0189670	728984263	728989433	728.987	+	5171	Phosphatidate cytidylyltransferase	HC
SECCE3Rv1G0189680	729073832	729080139	729.077	+	6308	Phosphoenolpyruvate carboxylase	HC
SECCE3Rv1G0189690	729334172	729334807	729.334	+	636	Dof zinc finger protein	HC
SECCE3Rv1G0189700	729363175	729363827	729.364	+	653	Heavy metal transport/detoxification protein	HC
SECCE3Rv1G0189710	729516437	729519749	729.518	+	3313	Riboflavin kinase/fmn hydrolase	HC
SECCE3Rv1G0189720	729893122	729894589	729.894	+	1468	Riboflavin kinase	LC
SECCE3Rv1G0189730	729895122	729899832	729.897	-	4711	DNA polymerase IV	HC
SECCE3Rv1G0189740	730240142	730241471	730.241	+	1330	Interactor of constitutive active ROPs protein	HC
SECCE3Rv1G0189750	730291687	730294821	730.293	+	3135	Calcyclin-binding protein	HC
SECCE3Rv1G0189760	730333329	730339802	730.337	-	6474	Katanin p60 ATPase-containing subunit	HC
SECCE3Rv1G0189770	730745064	730749113	730.747	+	4050	choice-of-anchor C domain protein, putative (Protein of unknown function	HC
SECCE3Rv1G0189780	730942724	730945408	730.944	+	2685	Potassium channel	HC
SECCE3Rv1G0189790	731000433	731000672	731.001	+	240	Transmembrane protein	LC
SECCE3Rv1G0189800	731497347	731497538	731.497	+	192	Leucine-rich repeat protein kinase family protein	LC
SECCE3Rv1G0189810	731551428	731553033	731.552	+	1606	Gibberellin 2-oxidase	HC
SECCE3Rv1G0189820	731604070	731605497	731.605	+	1428	Retrotransposon protein	LC
SECCE3Rv1G0189830	731605600	731605878	731.606	+	279	Retrovirus-related Pol polyprotein from transposon TNT 1-94	LC
mTERF	731707219	731707680	731.707	+	462	mitochondrial transcription termination factor family
SECCE3Rv1G0189840	731891349	731891555	731.891	-	207	RPM1 interacting protein 4 transcript 2	LC
SECCE3Rv1G0189850	731891859	731892946	731.892	-	1088	UPF0115 protein YfcN	LC
SECCE3Rv1G0189860	731981394	731986307	731.984	+	4914	La protein like	HC
SECCE3Rv1G0189870	732067115	732067363	732.067	-	249	Regulator of chromosome condensation (RCC1) family protein	LC
SECCE3Rv1G0189880	732132688	732133590	732.133	+	903	Solute carrier organic anion transporter family member 4A1	LC
SECCE3Rv1G0189890	732134970	732135515	732.135	+	546	inner centromere protein, ARK-binding region protein	HC
SECCE3Rv1G0189900	732139960	732142431	732.141	-	2472	BZIP transcription factor	HC
SECCE3Rv1G0189910	732499991	732500806	732.5	+	816	P-loop containing nucleoside triphosphate hydrolases superfamily protein	HC
SECCE3Rv1G0189920	732512132	732512863	732.512	-	732	Ring finger protein	HC
SECCE3Rv1G0189930	732792758	732793489	732.793	-	732	Ring finger protein	HC
SECCE3Rv1G0189940	732983144	732984524	732.984	-	1381	Transcription factor, TCP	HC
SECCE3Rv1G0189950	733254209	733265852	733.26	+	11644	Dehydration-responsive element-binding protein 2A	HC
SECCE3Rv1G0189960	733267761	733267985	733.268	+	225	Clavata3/ESR (CLE) gene family member	HC
SECCE3Rv1G0189970	733268999	733269564	733.269	+	566	Transposon protein, Pong sub-class	LC
SECCE3Rv1G0189980	733418384	733420369	733.419	+	1986	Pentatricopeptide repeat-containing protein (PLS Type)	HC
SECCE3Rv1G0189990	733424188	733424424	733.424	+	237	Clavata3/ESR (CLE) gene family member	HC
SECCE3Rv1G0190000	733442606	733442866	733.443	+	261	Clavata3/ESR (CLE) gene family member	HC
SECCE3Rv1G0190010	733486490	733486819	733.487	+	330	Aspartate--tRNA(Asp/Asn) ligase	LC
SECCE3Rv1G0190020	733871200	733876096	733.874	+	4897	Structural constituent of cell wall protein	HC
SECCE3Rv1G0190030	733879602	733884977	733.882	+	5376	Callose synthase-like protein	HC
SECCE3Rv1G0190040	733928544	733928912	733.929	+	369	Retrovirus-related Pol polyprotein from transposon TNT 1-94	LC
SECCE3Rv1G0190050	734280913	734282269	734.282	+	1357	Nucleic acid-binding, OB-fold-like protein	HC
SECCE3Rv1G0190060	734684169	734685480	734.685	-	1312	nuclear fusion defective 6	HC
SECCE3Rv1G0190070	734695732	734696197	734.696	-	466	nuclear fusion defective 6	HC
SECCE3Rv1G0190080	734911753	734912328	734.912	-	576	7-dimethyl-8-ribityllumazine synthase	HC
SECCE3Rv1G0190090	734938562	734939017	734.939	+	456	Retrovirus-related Pol polyprotein from transposon TNT 1-94	LC
SECCE3Rv1G0190100	734939401	734940276	734.94	+	876	Retrotransposon protein	LC
SECCE3Rv1G0190110	735250940	735251188	735.251	-	249	Disease resistance protein (CC-NBS-LRR class) family	LC
SECCE3Rv1G0190120	735255329	735256078	735.256	-	750	Cysteine protease	HC
SECCE3Rv1G0190130	735520354	735522588	735.521	+	2235	arginine N-methyltransferase	HC
SECCE3Rv1G0190140	735525115	735526008	735.526	+	894	glutamate dehydrogenase 2	HC
SECCE3Rv1G0190150	735598426	735598902	735.599	+	477	calpain-type cysteine protease family	LC
SECCE3Rv1G0190160	735603824	735604714	735.604	+	891	transcription factor-like protein	HC
SECCE3Rv1G0190170	735688110	735689692	735.689	-	1583	Non-specific serine/threonine protein kinase	HC
SECCE3Rv1G0190180	735702224	735703783	735.703	-	1560	Non-specific serine/threonine protein kinase	HC
SECCE3Rv1G0190190	735754253	735754555	735.754	-	303	26S proteasome regulatory subunit	LC
SECCE3Rv1G0190200	735780073	735780366	735.78	+	294	Retrovirus-related Pol polyprotein from transposon TNT 1-94	LC
SECCE3Rv1G0190210	736154397	736163775	736.159	+	9379	SAP30-binding protein	HC
SECCE3Rv1G0190220	736166314	736169456	736.168	+	3143	Nucleobase-ascorbate transporter-like protein	HC
SECCE3Rv1G0190230	736392398	736392813	736.393	+	416	Dynein light chain	HC
SECCE3Rv1G0190240	736443423	736445452	736.444	+	2030	Rop guanine nucleotide exchange factor	HC
SECCE3Rv1G0190250	736466243	736470075	736.468	-	3833	Aspartate aminotransferase	HC
SECCE3Rv1G0190260	736599514	736602975	736.601	-	3462	Homeobox leucine zipper protein	HC
SECCE3Rv1G0190270	736645673	736645867	736.646	+	195	Retrovirus-related Pol polyprotein from transposon TNT 1-94	LC
SECCE3Rv1G0190280	736668721	736672710	736.671	-	3990	ROP uanine nucleotide exchange factor 10	HC
SECCE3Rv1G0190290	737260102	737272277	737.266	-	12176	Spermatogenesis-associated protein 31A1	HC
SECCE3Rv1G0190300	737561763	737562227	737.562	+	465	Cysteine protease	HC
SECCE3Rv1G0190310	737578952	737579203	737.579	-	252	dicer-like 2	HC
SECCE3Rv1G0190320	737580591	737584454	737.583	-	3864	Chaperone DnaK	HC
SECCE3Rv1G0190330	737653816	737656034	737.655	-	2219	ABIL1-like protein	HC
SECCE3Rv1G0190340	737659806	737661115	737.66	+	1310	Myb/SANT-like DNA-binding domain protein	HC
SECCE3Rv1G0190350	737969704	737973127	737.971	+	3424	Protein curvature thylakoid chloroplastic-like	HC
SECCE3Rv1G0190360	737974079	737981120	737.978	-	7042	Tesmin/TSO1-like CXC domain-containing protein	HC
SECCE3Rv1G0190370	738312105	738312308	738.312	+	204	BED zinc finger, hAT family dimerization domain	LC
SECCE3Rv1G0190380	738396147	738397889	738.397	-	1743	Pentatricopeptide repeat-containing protein (PLS Type)	HC
SECCE3Rv1G0190390	738545595	738549315	738.547	+	3721	CoA ligase	HC
SECCE3Rv1G0190400	738551247	738553484	738.552	+	2238	Acetyl-coenzyme A synthetase	LC
SECCE3Rv1G0190410	738554231	738556219	738.555	-	1989	Protein NRT1/ PTR FAMILY 1.2	HC
SECCE3Rv1G0190420	738579283	738581207	738.58	-	1925	Protein NRT1/ PTR FAMILY 1.2	HC
SECCE3Rv1G0190430	738763048	738767681	738.765	-	4634	Ribosomal protein S24/S35, mitochondrial	HC
SECCE3Rv1G0190440	739179272	739193625	739.186	+	14354	Clustered mitochondria protein	HC
SECCE3Rv1G0190450	739378307	739394360	739.386	-	16054	Clustered mitochondria protein	HC
SECCE3Rv1G0190460	739532133	739535147	739.534	+	3015	Disease resistance protein (TIR-NBS class)	HC
SECCE3Rv1G0190470	739537450	739537642	739.538	-	193	50S ribosomal protein L33	LC
SECCE3Rv1G0190480	739721733	739725273	739.724	-	3541	Triacylglycerol lipase SDP1	HC
SECCE3Rv1G0190490	739982646	739984104	739.983	-	1459	N-acetylmuramic acid 6-phosphate etherase	HC
SECCE3Rv1G0190500	740152128	740163833	740.158	-	11706	Mitochondrial import inner membrane translocase subunit TIM50	HC
SECCE3Rv1G0190510	740524097	740524423	740.524	-	327	Lipopolysaccharide export system permease protein LptF	HC
SECCE3Rv1G0190520	740530264	740530584	740.53	-	321	stomatal cytokinesis defective / SCD1 protein (SCD1)	LC
SECCE3Rv1G0190530	740532083	740533359	740.533	-	1277	Alpha-1,4-glucan-protein synthase [UDP-forming]	HC
SECCE3Rv1G0190540	740617596	740620897	740.619	-	3302	Endonuclease MutS2	HC
SECCE3Rv1G0190550	740621278	740628381	740.625	+	7104	Rhomboid family protein	HC
SECCE3Rv1G0190560	740731575	740731814	740.732	-	240	Retrovirus-related Pol polyprotein from transposon TNT 1-94	LC
SECCE3Rv1G0190570	741249008	741249367	741.249	+	360	Lymphocyte antigen 6D	LC
SECCE3Rv1G0190580	741270339	741270945	741.271	-	607	Retrovirus-related Pol polyprotein from transposon TNT 1-94	LC
SECCE3Rv1G0190590	741270947	741271552	741.271	-	606	Retrovirus-related Pol polyprotein from transposon TNT 1-94	LC
SECCE3Rv1G0190600	741302194	741302577	741.302	-	384	S-locus lectin protein kinase family protein	LC
SECCE3Rv1G0190610	741660722	741661567	741.661	-	846	TCP family transcription factor containing protein	HC
SECCE3Rv1G0190620	742009348	742009752	742.01	-	405	tRNA (guanine-N(1)-)-methyltransferase	HC
SECCE3Rv1G0190630	742289361	742294227	742.292	+	4867	Glycerophosphodiester phosphodiesterase	HC
SECCE3Rv1G0190640	742296249	742297118	742.297	+	870	Chlororespiratory reduction 7	LC
SECCE3Rv1G0190650	742300000	742301799	742.301	+	1800	Exocyst complex component	HC
SECCE3Rv1G0190660	742616907	742618746	742.618	-	1840	lipase	HC
SECCE3Rv1G0190670	742619430	742620668	742.62	+	1239	F-box protein (DUF295)	HC
SECCE3Rv1G0190680	742622302	742623513	742.623	-	1212	Glucan endo-1, 3-beta-glucosidase 1	LC
SECCE3Rv1G0190690	742630972	742633664	742.632	-	2693	Glutathione S-transferase	HC
SECCE3Rv1G0190700	742635478	742641543	742.639	-	6066	Receptor-like protein kinase	HC
SECCE3Rv1G0190710	742768886	742771470	742.77	-	2585	Glutathione S-transferase	HC
SECCE3Rv1G0190720	742775504	742775815	742.776	-	312	Retrotransposon protein	LC
SECCE3Rv1G0190730	743102711	743105746	743.104	+	3036	Sporulation protein RMD1	HC
SECCE3Rv1G0190740	743108057	743108653	743.108	-	597	Blue copper protein	HC
SECCE3Rv1G0190750	743141505	743144496	743.143	-	2992	Chorismate mutase	HC
SECCE3Rv1G0190760	743491958	743495773	743.494	-	3816	Heat shock protein HspQ	HC
SECCE3Rv1G0190770	743497041	743500750	743.499	-	3710	Glutamate 5-kinase	HC
SECCE3Rv1G0190780	743501968	743504894	743.503	+	2927	Polynucleotidyl transferase isoform 2	HC
SECCE3Rv1G0190790	743678930	743682211	743.681	+	3282	Indole-3-acetic acid-amido synthetase GH3.3	HC
SECCE3Rv1G0190800	743683630	743688184	743.686	-	4555	Acetamidase/formamidase	HC
SECCE3Rv1G0190810	743689567	743691027	743.69	-	1461	Pentatricopeptide repeat-containing protein (PLS Type)	HC
SECCE3Rv1G0190820	743708195	743709047	743.709	+	853	DNA-(apurinic or apyrimidinic site) lyase	LC
SECCE3Rv1G0190830	743750122	743750409	743.75	+	288	HAT transposon superfamily protein	LC
SECCE3Rv1G0190840	743755180	743758568	743.757	-	3389	Deoxycytidylate deaminase-like	HC
SECCE3Rv1G0190850	743759494	743759892	743.76	-	399	ATP-dependent zinc metalloprotease FTSH 10, mitochondrial	HC
SECCE3Rv1G0190860	743761584	743763495	743.763	-	1912	Replication protein A 70 kDa DNA-binding subunit A	HC
SECCE3Rv1G0190870	743763610	743764221	743.764	-	612	ATP-dependent DNA helicase PIF1	LC
SECCE3Rv1G0190880	744209193	744223142	744.216	+	13950	Nucleic acid binding protein	HC
SECCE3Rv1G0190890	744223985	744225290	744.225	-	1306	Serpin family protein	HC
SECCE3Rv1G0190900	744256203	744258782	744.257	-	2580	Protein kinase superfamily protein	HC
SECCE3Rv1G0190910	744267751	744269016	744.268	-	1266	Methionyl-tRNA formyltransferase	HC
SECCE3Rv1G0190920	744539903	744540517	744.54	-	615	Calmodulin-like protein	HC
SECCE3Rv1G0190930	744619172	744621266	744.62	-	2095	Protein DETOXIFICATION	HC
SECCE3Rv1G0190940	744705114	744705770	744.705	-	657	E3 ubiquitin-protein ligase	HC
SECCE3Rv1G0190950	744745260	744747282	744.746	-	2023	Coiled-coil domain-containing protein 18	HC
SECCE3Rv1G0190960	744809708	744810223	744.81	-	516	4-hydroxyphenylacetate decarboxylase large subunit	HC
SECCE3Rv1G0190970	744814142	744817976	744.816	-	3835	Protein FAR1-RELATED SEQUENCE 5	LC
SECCE3Rv1G0190980	744823105	744823599	744.823	-	495	ATP-dependent RNA helicase DBP7	HC
SECCE3Rv1G0190990	744841006	744845078	744.843	+	4073	BSD domain containing protein	HC
SECCE3Rv1G0191000	745083872	745084479	745.084	+	608	Fibroblast growth factor 4B	HC
SECCE3Rv1G0191010	745214016	745214651	745.214	+	636	Fibronectin type III domain-containing protein	HC
SECCE3Rv1G0191020	745217930	745218536	745.218	+	607	Otogelin-like protein	HC
SECCE3Rv1G0191030	745251640	745255456	745.254	-	3817	Cellulose synthase	HC
SECCE3Rv1G0191040	745424983	745426577	745.426	-	1595	DNA-directed RNA polymerase subunit beta''	HC
SECCE3Rv1G0191050	745440161	745445662	745.443	-	5502	Nuclear matrix constituent-like protein 1	HC
SECCE3Rv1G0191060	745450872	745454099	745.452	-	3228	Lysosomal Pro-X carboxypeptidase	HC
SECCE3Rv1G0191070	745839991	745842327	745.841	+	2337	Tunicamycin induced 1	HC
SECCE3Rv1G0191080	745892058	745902275	745.897	+	10218	ATP-dependent RNA helicase	HC
SECCE3Rv1G0191090	745941704	745942828	745.942	+	1125	Photosystem II D2 protein	LC
SECCE3Rv1G0191100	745950175	745952971	745.952	+	2797	Regulatory protein NPR1	HC
SECCE3Rv1G0191110	746377849	746380702	746.379	+	2854	XH/XS domain-containing protein	HC
SECCE3Rv1G0191120	746405797	746408858	746.407	+	3062	Transmembrane protein 56	HC
SECCE3Rv1G0191130	746409602	746411573	746.411	-	1972	PH-response transcription factor pacC/RIM101 isoform 2	HC
SECCE3Rv1G0191140	746995882	747004540	747	+	8659	Maternal effect embryo arrest protein	HC
SECCE3Rv1G0191150	747037694	747042779	747.04	+	5086	Protein PAT1-1-like protein	HC
SECCE3Rv1G0191160	747043587	747044015	747.044	-	429	Calcium-binding protein	HC
SECCE3Rv1G0191170	747044773	747045792	747.045	-	1020	Strictosidine synthase	HC
SECCE3Rv1G0191180	747333849	747335861	747.335	+	2013	Receptor lectin kinase	HC
SECCE3Rv1G0191190	747338757	747340799	747.34	+	2043	Lectin receptor kinase	HC
SECCE3Rv1G0191200	747372202	747374840	747.374	+	2639	Lipoyl synthase	HC
SECCE3Rv1G0191210	747446810	747453402	747.45	+	6593	Subtilisin-like protease	HC
SECCE3Rv1G0191220	747463639	747468862	747.466	+	5224	Protein PLASTID TRANSCRIPTIONALLY ACTIVE 12	HC
SECCE3Rv1G0191230	747469349	747473727	747.472	-	4379	O-acyltransferase WSD1	HC
SECCE3Rv1G0191240	747525723	747526869	747.526	+	1147	Peroxidase	HC
SECCE3Rv1G0191250	747540761	747541946	747.541	+	1186	Peroxidase	HC
SECCE3Rv1G0191260	747563560	747563976	747.564	+	417	DNA topoisomerase	HC
SECCE3Rv1G0191270	747583175	747583840	747.584	-	666	Protein FAR1-RELATED SEQUENCE 5	LC
SECCE3Rv1G0191280	747591534	747593179	747.592	-	1646	Protein FAR1-RELATED SEQUENCE 5	HC
SECCE3Rv1G0191290	747599004	747600182	747.6	+	1179	Peroxidase	HC
SECCE3Rv1G0191300	747729555	747730733	747.73	+	1179	Peroxidase	HC
SECCE3Rv1G0191310	747762847	747763158	747.763	-	312	Retrovirus-related Pol polyprotein from transposon TNT 1-94	LC
SECCE3Rv1G0191320	747771151	747772334	747.772	+	1184	Peroxidase	HC
SECCE3Rv1G0191330	747903287	747904870	747.904	+	1584	SKP1-like protein	HC
SECCE3Rv1G0191340	747910155	747911738	747.911	-	1584	Tyrosine decarboxylase	HC
SECCE3Rv1G0191350	747923451	747923807	747.924	-	357	Predicted protein	LC
SECCE3Rv1G0191360	747924512	747924709	747.925	-	198	ransducin/WD40 repeat-like superfamily protein	LC
SECCE3Rv1G0191370	747925199	747926120	747.926	-	922	Transposon protein	LC
SECCE3Rv1G0191380	748137814	748140153	748.139	-	2340	F-box protein	HC
SECCE3Rv1G0191390	748141560	748142987	748.142	+	1428	Retrotransposon protein	LC
SECCE3Rv1G0191400	748144059	748144289	748.144	+	231	non-intrinsic ABC protein 8	LC
SECCE3Rv1G0191410	748146347	748147772	748.147	+	1426	Polynucleotidyl transferase, ribonuclease H-like superfamily protein	LC
SECCE3Rv1G0191420	748150919	748152118	748.152	-	1200	F-box family protein-like	HC
SECCE3Rv1G0191430	748292773	748293860	748.293	-	1088	Late embryogenesis abundant protein	HC
SECCE3Rv1G0191440	748301541	748304277	748.303	-	2737	ATP-binding ABC transporter	HC
SECCE3Rv1G0191450	748304648	748305118	748.305	+	471	Copper transporter	HC
SECCE3Rv1G0191460	748305772	748306170	748.306	+	399	Copper transporter	HC
SECCE3Rv1G0191470	748438823	748439272	748.439	-	450	Leucine-rich repeat/receptor protein kinase	LC
SECCE3Rv1G0191480	748439734	748440441	748.44	-	708	Leucine-rich repeat receptor-like protein kinase	LC
SECCE3Rv1G0191490	748654548	748654784	748.655	+	237	Non-canonical purine NTP pyrophosphatase	LC
SECCE3Rv1G0191500	748655096	748656121	748.656	-	1026	Pectinesterase inhibitor	HC
SECCE3Rv1G0191510	748868781	748869440	748.869	-	660	LURP-one-like protein	HC
SECCE3Rv1G0191520	748874300	748879662	748.877	-	5363	Mitochondrial glycoprotein	HC
SECCE3Rv1G0191530	749115539	749117140	749.116	+	1602	Mal d 1-associated protein	HC
SECCE3Rv1G0191540	749117905	749118986	749.118	-	1082	Chaperone DnaJ	HC
SECCE3Rv1G0191550	749372805	749393237	749.383	-	20433	Ubiquitin carboxyl-terminal hydrolase-like protein	HC
SECCE3Rv1G0191560	749481719	749482000	749.482	-	282	8-amino-7-oxononanoate synthase	LC
SECCE3Rv1G0191570	749623425	749624865	749.624	+	1441	Endonuclease/exonuclease/phosphatase family protein	LC
SECCE3Rv1G0191580	749629618	749630196	749.63	-	579	Peptidase M50 family protein	HC
SECCE3Rv1G0191590	749630520	749631191	749.631	+	672	Homocysteine S-methyltransferase AtHMT-1	HC
SECCE3Rv1G0191600	749634703	749635278	749.635	-	576	Late embryogenesis abundant (LEA) hydroxyproline-rich glycoprotein family	HC
SECCE3Rv1G0191610	749635549	749636244	749.636	+	696	Iron-sensing transcription factor 1	HC
SECCE3Rv1G0191620	749636600	749640396	749.638	-	3797	Beta-glucosidase	HC
SECCE3Rv1G0191630	749870130	749875956	749.873	-	5827	Double stranded RNA binding protein 3	HC
SECCE3Rv1G0191640	749982305	749985525	749.984	+	3221	Transcription initiation factor IIF subunit beta	HC
SECCE3Rv1G0191650	749988374	749990544	749.989	+	2171	Histone-lysine N-methyltransferase	HC
SECCE3Rv1G0191660	749991629	749992400	749.992	+	772	LOB domain-containing protein	HC
SECCE3Rv1G0191670	750325579	750325851	750.326	-	273	mediator of RNA polymerase II transcription subunit 15a-like protein	LC
SECCE3Rv1G0191680	750326366	750326869	750.327	+	504	GAMMA-TUBULIN COMPLEX PROTEIN 4	LC
SECCE3Rv1G0191690	750419450	750420640	750.42	+	1191	glutamate receptor 5	LC
SECCE3Rv1G0191700	750619436	750619798	750.62	-	363	Kinase	LC
SECCE3Rv1G0191710	750620737	750621252	750.621	-	516	ATP phosphoribosyltransferase	LC
SECCE3Rv1G0191720	750621711	750622325	750.622	+	615	Transcriptional factor B3 family protein / auxin-responsive factor AUX/IAA-like protein	LC
SECCE3Rv1G0191730	750685452	750686093	750.686	-	642	Ribosomal protein L19	HC
SECCE3Rv1G0191740	750690355	750693089	750.692	+	2735	Coenzyme Q-binding protein COQ10, mitochondrial	HC
SECCE3Rv1G0191750	750725240	750726556	750.726	-	1317	Core-2/I-branching beta-1,6-N-acetylglucosaminyltransferase family protein	HC
SECCE3Rv1G0191760	750923023	750929618	750.926	+	6596	Kinase family protein	HC
SECCE3Rv1G0191770	751244782	751271983	751.258	+	27202	Brefeldin A-inhibited guanine nucleotide-exchange protein	HC
SECCE3Rv1G0191780	751510211	751511823	751.511	+	1613	Single-stranded DNA-binding protein	HC
SECCE3Rv1G0191790	751552791	751554599	751.554	+	1809	Retrotransposon protein	LC
SECCE3Rv1G0191800	751556119	751558823	751.557	+	2705	Signal recognition particle 54 kDa protein	LC
SECCE3Rv1G0191810	751562405	751563760	751.563	-	1356	Pentatricopeptide repeat-containing protein (PLS Type)	HC
SECCE3Rv1G0191820	751653855	751655424	751.655	-	1570	Homocysteine s-methyltransferase	HC
SECCE3Rv1G0191830	751656776	751677110	751.667	-	20335	Pseudouridine synthase family protein	HC
SECCE3Rv1G0191840	751848199	751848519	751.848	-	321	fatty acid desaturase 3	LC
SECCE3Rv1G0191850	752043722	752051126	752.047	+	7405	Dymeclin	HC
SECCE3Rv1G0191860	752058827	752059155	752.059	+	329	Valine--tRNA ligase	HC
SECCE3Rv1G0191870	752097297	752098844	752.098	-	1548	Pentatricopeptide repeat-containing protein (PLS Type)	HC
SECCE3Rv1G0191880	752102292	752107227	752.105	-	4936	2-oxoglutarate (2OG) and Fe(II)-dependent oxygenase superfamily protein	HC
SECCE3Rv1G0191890	752135668	752140663	752.138	+	4996	Replicase polyprotein 1a	HC
SECCE3Rv1G0191900	752342018	752352079	752.347	+	10062	alpha-1,2-Mannosidase	HC
SECCE3Rv1G0191910	752352543	752353019	752.353	-	477	Photosystem II reaction center W protein	HC
SECCE3Rv1G0191920	752479385	752480493	752.48	+	1109	basic helix-loop-helix (bHLH) DNA-binding superfamily protein	HC
SECCE3Rv1G0191930	752724032	752728066	752.726	-	4035	p-loop containing nucleoside triphosphate hydrolases superfamily protein	HC
SECCE3Rv1G0191940	752861016	752865853	752.863	-	4838	RNA polymerase-associated protein RTF1-like protein	HC
SECCE3Rv1G0191950	753156693	753157141	753.157	+	449	Retrovirus-related Pol polyprotein from transposon TNT 1-94	LC
SECCE3Rv1G0191960	753316892	753319886	753.318	+	2995	IFA-binding protein-like	HC
SECCE3Rv1G0191970	753320757	753329795	753.325	-	9039	MATH domain-containing protein	HC
SECCE3Rv1G0191980	753707321	753707929	753.708	-	609	NBS-LRR disease resistance protein	LC
SECCE3Rv1G0191990	753707963	753709573	753.709	-	1611	NBS-LRR disease resistance protein-like protein	LC
SECCE3Rv1G0192000	753709646	753710011	753.71	-	366	NBS-LRR disease resistance protein	LC
SECCE3Rv1G0192010	753725408	753729223	753.727	-	3816	Cytokinin oxidase/dehydrogenase	HC
SECCE3Rv1G0192020	754163179	754163485	754.163	+	307	Retrovirus-related Pol polyprotein from transposon gypsy	LC
SECCE3Rv1G0192030	754163735	754164022	754.164	+	288	cytochrome P450	LC
SECCE3Rv1G0192040	754283953	754284774	754.284	-	822	Retrovirus-related Pol polyprotein from transposon TNT 1-94	LC
SECCE3Rv1G0192050	754677706	754680038	754.679	-	2333	Jacalin lectin family protein	HC
SECCE3Rv1G0192060	754681095	754682325	754.682	+	1231	Pectate lyase	HC
SECCE3Rv1G0192070	754683623	754687639	754.686	-	4017	LisH and RanBPM domains containing protein	HC
SECCE3Rv1G0192080	754894678	754899640	754.897	+	4963	Small RNA degrading nuclease	HC
SECCE3Rv1G0192090	755025891	755026706	755.026	+	816	Cysteine-rich receptor-kinase-like protein	LC
SECCE3Rv1G0192100	755049729	755050865	755.05	+	1137	Cysteine-rich receptor-kinase-like protein	HC
SECCE3Rv1G0192110	755051429	755052622	755.052	+	1194	Retrotransposon protein	LC
SECCE3Rv1G0192120	755057984	755061933	755.06	+	3950	beta-1,3-glucanase 2	LC
SECCE3Rv1G0192130	755136402	755137986	755.137	+	1585	receptor kinase 1	HC
SECCE3Rv1G0192140	755527376	755528323	755.528	-	948	Retrovirus-related Pol polyprotein from transposon TNT 1-94	LC
SECCE3Rv1G0192150	755536061	755543919	755.54	+	7859	Kinase family protein	HC
SECCE3Rv1G0192160	755545096	755546193	755.546	-	1098	BTB/POZ and MATH domain-containing protein 2	HC
SECCE3Rv1G0192170	755548755	755552487	755.551	-	3733	WD-repeat protein	HC
SECCE3Rv1G0192180	755783993	755784505	755.784	+	513	rhomboid family protein	LC
SECCE3Rv1G0192190	756217881	756221838	756.22	-	3958	Purple acid phosphatase	HC
SECCE3Rv1G0192200	756324253	756326630	756.325	-	2378	Abnormal spindle-like microcephaly-associated protein homolog	HC
SECCE3Rv1G0192210	756577464	756577778	756.578	-	315	Cytochrome bo(3) ubiquinol oxidase subunit 4	LC
SECCE3Rv1G0192220	756911150	756917425	756.914	+	6276	Conserved oligomeric Golgi complex subunit 1	HC
SECCE3Rv1G0192230	756960396	756960587	756.96	+	192	Leucine-rich repeat protein kinase family protein	LC
SECCE3Rv1G0192240	756961168	756961510	756.961	+	343	HIT-type Zinc finger family protein	LC
SECCE3Rv1G0192250	756971531	756971851	756.972	+	321	vacuolar protein sorting-associated protein	LC
SECCE3Rv1G0192260	756971953	756977024	756.974	+	5072	Eukaryotic aspartyl protease family protein	HC
SECCE3Rv1G0192270	757076687	757076944	757.077	+	258	Retrovirus-related Pol polyprotein from transposon TNT 1-94	LC
SECCE3Rv1G0192280	757184935	757188055	757.186	+	3121	Flap endonuclease 1	LC
SECCE3Rv1G0192290	757330552	757332371	757.331	-	1820	Cytochrome P450	HC
SECCE3Rv1G0192300	757359526	757359798	757.36	+	273	Retrotransposon protein	LC
SECCE3Rv1G0192310	757373795	757375094	757.374	+	1300	Homeobox transcription factor	HC
SECCE3Rv1G0192320	757376307	757398618	757.387	-	22312	Inositol hexakisphosphate and diphosphoinositol-pentakisphosphate kinase	HC
SECCE3Rv1G0192330	757418818	757422275	757.421	-	3458	Regulator of chromosome condensation (RCC1) family protein	HC
SECCE3Rv1G0192340	757454731	757455163	757.455	+	433	cysteine-rich/transmembrane domain A-like protein	HC
SECCE3Rv1G0192350	757746324	757748391	757.747	+	2068	Protein upstream of flc	HC
SECCE3Rv1G0192360	757876900	757877400	757.877	+	501	basic helix-loop-helix (bHLH) DNA-binding superfamily protein	LC
SECCE3Rv1G0192370	758016690	758016869	758.017	+	180	arabinogalactan protein 12	LC
SECCE3Rv1G0192380	758019936	758020127	758.02	-	192	Arabinogalactan peptide 14	HC
SECCE3Rv1G0192390	758152177	758152482	758.152	-	306	Methylthioribulose-1-phosphate dehydratase	HC
SECCE3Rv1G0192400	758200413	758207423	758.204	+	7011	Vacuole membrane protein	HC
SECCE3Rv1G0192410	758208923	758218255	758.214	+	9333	Insulin-degrading enzyme	HC
SECCE3Rv1G0192420	758263360	758264644	758.264	+	1285	Transferase	LC
SECCE3Rv1G0192430	758265701	758266003	758.266	+	303	DNA repair and recombination protein RadA	LC
SECCE3Rv1G0192440	758454221	758455073	758.455	-	853	Expansin	HC
SECCE3Rv1G0192450	758478597	758479449	758.479	-	853	Expansin	HC
SECCE3Rv1G0192460	758503642	758504494	758.504	-	853	Expansin	HC
SECCE3Rv1G0192470	758584825	758585659	758.585	-	835	Expansin	HC
SECCE3Rv1G0192480	759037153	759039183	759.038	+	2031	Protein kinase	HC
SECCE3Rv1G0192490	759039862	759049575	759.045	-	9714	SNF2 domain-containing protein / helicase domain-containing protein	HC
SECCE3Rv1G0192500	759249115	759249312	759.249	-	198	Leucine-rich repeat protein kinase family protein isoform 2	LC
SECCE3Rv1G0192510	759702204	759703028	759.703	-	825	Pentatricopeptide repeat-containing protein At4g04790, mitochondrial (PLS Type)	HC
SECCE3Rv1G0192520	759854970	759855203	759.855	-	234	2,3-bisphosphoglycerate-independent phosphoglycerate mutase	HC
SECCE3Rv1G0192530	759980257	759987871	759.984	+	7615	Katanin p80 WD40 repeat-containing subunit B1 homolog	HC
SECCE3Rv1G0192540	759988981	759993348	759.991	+	4368	Secretory carrier-associated membrane protein	HC
SECCE3Rv1G0192550	759993828	759996602	759.995	-	2775	BTB/POZ domain-containing protein	HC
SECCE3Rv1G0192560	760416730	760419876	760.418	-	3147	Ultrapetala	HC
SECCE3Rv1G0192570	760703200	760703844	760.704	+	645	Vacuolar sorting-associated protein 28-like protein	HC
SECCE3Rv1G0192580	760706665	760710507	760.709	+	3843	Rp1-like protein	HC
SECCE3Rv1G0192590	760711757	760714484	760.713	-	2728	Sphingosine kinase	HC

## Sheet: Table S7b
Table S7b: 'Lo7' rye (Secale cereale L.) gene annotation in restoration of male fertility associated region on 1RS and expression in 'Gülzow' type hybrids cv. during flowering								Expression in 'G' type hybrids
Transcript ID	Sequence start	Sequence End	Position (Mbp)	Strand	Gene length (bp)	Annotation	Class	cv. Helltop	cv. Stannos
SECCE1Rv1G0007350	40025155	40028150	40.0267	+	2996	CsAtPR5	HC
SECCE1Rv1G0007360	40212498	40214722	40.2136	+	2225	CsAtPR5	HC
SECCE1Rv1G0007370	40217853	40221490	40.2197	-	3638	CsAtPR5	HC
SECCE1Rv1G0007380	40261032	40263259	40.2621	+	2228	CsAtPR5	HC
SECCE1Rv1G0007390	40266164	40269800	40.268	-	3637	CsAtPR5	HC
SECCE1Rv1G0007400	40359111	40359874	40.3595	-	764	Myb/SANT-like DNA-binding domain protein	LC
SECCE1Rv1G0007410	40375567	40376886	40.3762	+	1320	Beige/BEACH domain protein	LC
SECCE1Rv1G0007420	40450535	40455596	40.4531	+	5062	Ankyrin repeat protein-like	HC
SECCE1Rv1G0007430	40496099	40498441	40.4973	+	2343	FBD-associated F-box protein	LC
SECCE1Rv1G0007440	40507352	40508404	40.5079	+	1053	F-box/FBD/LRR-repeat protein	HC
SECCE1Rv1G0007450	40510150	40513173	40.5117	-	3024	Elongation factor	HC
SECCE1Rv1G0007460	40516009	40517229	40.5166	+	1221	F-box family protein	LC
SECCE1Rv1G0007470	40517307	40518359	40.5178	+	1053	F-box/FBD/LRR-repeat protein	HC
SECCE1Rv1G0007480	40520105	40530626	40.5254	-	10522	Elongation factor	HC
SECCE1Rv1G0007490	40615220	40615956	40.6156	-	737	B-box type zinc finger protein with CCT domain-containing protein	LC
SECCE1Rv1G0007500	40619016	40621586	40.6203	+	2571	Retrotransposon protein	LC
SECCE1Rv1G0007510	40623327	40638315	40.6308	+	14989	Nucleoporin GLE1	HC
SECCE1Rv1G0007520	40648845	40649474	40.6492	-	630	Non-specific lipid-transfer protein-like protein	HC
SECCE1Rv1G0007530	40686947	40687237	40.6871	+	291	Glutamate receptor	LC
SECCE1Rv1G0007540	40705908	40707225	40.7066	+	1318	Ethanolamine ammonia-lyase light chain	LC
SECCE1Rv1G0007550	40741487	40742091	40.7418	-	605	no-apical-meristem-associated carboxy-terminal domain protein	LC
SECCE1Rv1G0007560	40799490	40800146	40.7998	-	657	H -ATPase 3	HC
SECCE1Rv1G0007570	40884730	40884929	40.8848	+	200	Leucine-rich repeat receptor-like protein kinase family protein	LC
SECCE1Rv1G0007580	40887538	40888422	40.888	+	885	Receptor protein kinase	LC
SECCE1Rv1G0007590	40902796	40903035	40.9029	-	240	RNA-directed DNA polymerase (Reverse transcriptase)	LC
SECCE1Rv1G0007600	41002131	41002358	41.0022	-	228	Protein FAR1-RELATED SEQUENCE 5	LC
SECCE1Rv1G0007610	41003217	41003669	41.0034	-	453	FAR1-related sequence 5	LC
SECCE1Rv1G0007620	41014512	41015170	41.0148	+	659	Receptor protein kinase	LC
SECCE1Rv1G0007630	41387647	41388390	41.388	-	744	myosin XI D	LC
SECCE1Rv1G0007640	41498772	41499776	41.4993	+	1005	ERD (early-responsive to dehydration stress) family protein	LC
SECCE1Rv1G0007650	41512236	41521643	41.5169	-	9408	Nuclear pore complex protein Nup107	HC
SECCE1Rv1G0007660	41595998	41600699	41.5983	+	4702	E3 ubiquitin-protein ligase RNF14	HC
SECCE1Rv1G0007670	41864301	41868562	41.8664	+	4262	RNA-binding protein nob1	LC
SECCE1Rv1G0007680	41871446	41871844	41.8716	-	399	1,4-alpha-glucan-branching enzyme, chloroplastic/amyloplastic	HC
SECCE1Rv1G0007690	41988551	41990632	41.9896	-	2082	ABC transporter G family member	HC
SECCE1Rv1G0007700	42081251	42081466	42.0814	+	216	Retrovirus-related Pol polyprotein from transposon TNT 1-94	LC
SECCE1Rv1G0007710	42081848	42082357	42.0821	+	510	Retrovirus-related Pol polyprotein from transposon TNT 1-94	LC
SECCE1Rv1G0007720	42172173	42174669	42.1734	+	2497	Arginine/serine-rich splicing factor	HC
SECCE1Rv1G0007730	42190592	42191626	42.1911	-	1035	BED zinc finger, hAT family dimerization domain	LC
SECCE1Rv1G0007740	42191636	42191878	42.1918	-	243	BED zinc finger, hAT family dimerization domain	LC
SECCE1Rv1G0007750	42376738	42378422	42.3776	-	1685	Peptidyl-prolyl cis-trans isomerase	HC
SECCE1Rv1G0007760	42448933	42449807	42.4494	-	875	Peptidyl-prolyl cis-trans isomerase	HC
SECCE1Rv1G0007770	42452036	42452446	42.4522	-	411	B3 domain-containing protein REM13	LC
SECCE1Rv1G0007780	42522622	42522943	42.5228	-	322	Defensin	HC
SECCE1Rv1G0007790	42530750	42531089	42.5309	-	340	Defensin	HC
SECCE1Rv1G0007800	42541970	42543875	42.5429	-	1906	Bidirectional sugar transporter SWEET	HC
SECCE1Rv1G0007810	42620855	42623096	42.622	-	2242	Adenylate kinase	HC
SECCE1Rv1G0007820	42698736	42700277	42.6995	-	1542	cyclic nucleotide-gated channel 16	LC
SECCE1Rv1G0007830	42747448	42751575	42.7495	+	4128	Alcohol dehydrogenase	HC
SECCE1Rv1G0007840	42851153	42852688	42.8519	+	1536	Tryptophan decarboxylase	HC
SECCE1Rv1G0007850	42858659	42859480	42.8591	+	822	Pentatricopeptide repeat-containing protein (P Type)	HC
SECCE1Rv1G0007860	42934477	42936240	42.9354	+	1764	Bidirectional sugar transporter SWEET	HC
SECCE1Rv1G0007870	42939983	42940335	42.9402	+	353	Defensin	HC
SECCE1Rv1G0007880	42946124	42947511	42.9468	-	1388	F-box protein	HC
SECCE1Rv1G0007890	42954835	42956598	42.9557	+	1764	Bidirectional sugar transporter SWEET	HC
SECCE1Rv1G0007900	42988800	42989179	42.989	+	380	Defensin	HC
SECCE1Rv1G0007910	42992929	42994951	42.9939	+	2023	Bidirectional sugar transporter SWEET	HC
SECCE1Rv1G0007920	43004883	43005235	43.0051	+	353	Defensin	HC
SECCE1Rv1G0007930	43010101	43013546	43.0118	-	3446	F-box protein	HC
SECCE1Rv1G0007940	43015090	43017917	43.0165	-	2828	F-box protein	HC
SECCE1Rv1G0007950	43134019	43136031	43.135	-	2013	carboxyl-terminal peptidase (DUF239)	HC
SECCE1Rv1G0007960	43154958	43156970	43.156	-	2013	carboxyl-terminal peptidase (DUF239)	HC
SECCE1Rv1G0007970	43358703	43359464	43.3591	+	762	Germin-like protein 1	HC
SECCE1Rv1G0007980	43362479	43363239	43.3629	+	761	Germin-like protein 1	HC
SECCE1Rv1G0007990	43387909	43388650	43.3883	-	742	CASP-like protein	HC
SECCE1Rv1G0008000	43396282	43399716	43.398	+	3435	GDSL esterase/lipase	HC
SECCE1Rv1G0008010	43461650	43473023	43.4673	+	11374	GDSL esterase/lipase	HC
SECCE1Rv1G0008020	43630409	43631312	43.6309	+	904	Wuschel-related homeobox protein	HC
SECCE1Rv1G0008030	43825253	43825426	43.8253	+	174	transmembrane protein	LC
SECCE1Rv1G0008040	43826356	43827549	43.827	+	1194	Protein aluminum sensitive 3	HC
SECCE1Rv1G0008050	43830393	43831505	43.8309	-	1113	Glycine-rich protein A3	HC
SECCE1Rv1G0008060	43874336	43874974	43.8747	-	639	Glycine-rich protein A3	HC
SECCE1Rv1G0008070	44027205	44027853	44.0275	+	649	F-box/RNI-like superfamily protein	LC
SECCE1Rv1G0008080	44330310	44333211	44.3318	-	2902	Prostaglandin E synthase 3	HC
SECCE1Rv1G0008090	44433820	44439029	44.4364	-	5210	Kinase interacting (KIP1-like) family protein	HC
SECCE1Rv1G0008100	44440843	44444468	44.4427	-	3626	WEB family protein, chloroplastic	HC
SECCE1Rv1G0008110	44736818	44737174	44.737	-	357	carboxyl-terminal peptidase (DUF239)	LC
SECCE1Rv1G0008120	44738338	44738787	44.7386	-	450	NEP-interacting protein	LC
SECCE1Rv1G0008130	44820165	44820448	44.8203	-	284	bZIP transcription factor family protein	LC
SECCE1Rv1G0008140	45171528	45172268	45.1719	+	741	Transposon Ty3-I Gag-Pol polyprotein	LC
SECCE1Rv1G0008150	45254568	45254861	45.2547	+	294	Cytochrome P450 97B3	LC
SECCE1Rv1G0008160	45350827	45351843	45.3513	+	1017	Gap junction alpha-5 protein	LC
SECCE1Rv1G0008170	45377390	45378316	45.3779	-	927	NAD/NADP-dependent betaine aldehyde dehydrogenase	LC
SECCE1Rv1G0008180	45383350	45383769	45.3836	+	420	ARM repeat superfamily protein	LC
SECCE1Rv1G0008190	45386253	45388317	45.3873	+	2065	Plasma membrane ATPase	LC
SECCE1Rv1G0008200	45501454	45501735	45.5016	+	282	50S ribosomal protein L23	HC
SECCE1Rv1G0008210	45563731	45565057	45.5644	-	1327	F-box family protein	HC
SECCE1Rv1G0008220	45609541	45610330	45.6099	+	790	DUF1639 family protein	HC
SECCE1Rv1G0008230	45612773	45613183	45.613	-	411	UPSTREAM OF FLC protein (DUF966)	LC
SECCE1Rv1G0008240	45616446	45617327	45.6169	-	882	Protein SENSITIVITY TO RED LIGHT REDUCED 1	HC
SECCE1Rv1G0008250	45812315	45813107	45.8127	-	793	50S ribosomal protein L9	HC
SECCE1Rv1G0008260	46095139	46099263	46.0972	+	4125	Nuclear factor related to kappa-B-binding protein	HC
SECCE1Rv1G0008270	46101624	46107043	46.1043	-	5420	Kinesin-like protein	HC
SECCE1Rv1G0008280	46212043	46214133	46.2131	-	2091	Pentatricopeptide repeat-containing protein (P Type, RFL)	HC
SECCE1Rv1G0008290	46240387	46242999	46.2417	-	2613	Pentatricopeptide repeat-containing protein (P Type, RFL)	HC
SECCE1Rv1G0008300	46280927	46283527	46.2822	-	2601	Pentatricopeptide repeat-containing protein (P Type, RFL)	HC
SECCE1Rv1G0008310	46440610	46447509	46.4441	-	6900	DIS3-like exonuclease 2	HC
SECCE1Rv1G0008320	46449777	46450786	46.4503	-	1010	ENTH/VHS family protein	HC
SECCE1Rv1G0008330	46703897	46705403	46.7047	+	1507	Transmembrane protein	HC
SECCE1Rv1G0008340	46708248	46713167	46.7107	-	4920	Integral membrane protein, TerC family protein	HC
SECCE1Rv1G0008350	46713659	46716849	46.7153	+	3191	Zinc finger family protein	HC
SECCE1Rv1G0008360	46874171	46876657	46.8754	+	2487	Pentatricopeptide repeat-containing protein (P Type, RFL)	HC
SECCE1Rv1G0008370	46883436	46883978	46.8837	+	543	Retrotransposon protein	LC
SECCE1Rv1G0008380	46892881	46893144	46.893	+	264	mucin	LC
SECCE1Rv1G0008390	46898925	46900873	46.8999	-	1949	Glucan endo-1,3-beta-glucosidase	HC
SECCE1Rv1G0008400	46924890	46925960	46.9254	+	1071	fibronectin type III domain protein (DUF1423)	LC
SECCE1Rv1G0008410	47137498	47139987	47.1387	+	2490	Pentatricopeptide repeat-containing protein (P Type, RFL)	HC
SECCE1Rv1G0008420	47144571	47146403	47.1455	+	1833	Pentatricopeptide repeat-containing protein (P Type, RFL)	LC
SECCE1Rv1G0008430	47150790	47152583	47.1517	-	1794	Protein ABIL1	HC
SECCE1Rv1G0008440	47155741	47156379	47.1561	-	639	S-locus lectin protein kinase family protein	LC
SECCE1Rv1G0008450	47158363	47158871	47.1586	-	509	S-locus lectin protein kinase family protein	HC
SECCE1Rv1G0008460	47160972	47161479	47.1612	-	508	S-locus lectin protein kinase family protein	HC
SECCE1Rv1G0008470	47162939	47163405	47.1632	-	467	Retrotransposon protein SINE subclass	HC
SECCE1Rv1G0008480	47165117	47167215	47.1662	-	2099	F-box family protein	HC
SECCE1Rv1G0008490	47169661	47172187	47.1709	+	2527	Pyrimidine-specific ribonucleoside hydrolase	HC
SECCE1Rv1G0008500	47309985	47310712	47.3103	+	728	Retrovirus-related Pol polyprotein from transposon TNT 1-94	LC
SECCE1Rv1G0008510	47323423	47323818	47.3236	+	396	Heavy metal transport/detoxification superfamily protein	HC
SECCE1Rv1G0008520	47325021	47325716	47.3254	+	696	Transposon Ty3-G Gag-Pol polyprotein	LC
SECCE1Rv1G0008530	47477905	47478435	47.4782	+	531	30S ribosomal protein S4	HC
SECCE1Rv1G0008540	47557553	47558731	47.5581	+	1179	tRNA dimethylallyltransferase	HC
SECCE1Rv1G0008550	47662021	47662407	47.6622	+	387	Retrovirus-related Pol polyprotein from transposon TNT 1-94	LC
SECCE1Rv1G0008560	47667461	47668639	47.6681	+	1179	F-box protein	HC
SECCE1Rv1G0008570	47691991	47694713	47.6934	+	2723	Glutamyl-tRNA reductase	HC
SECCE1Rv1G0008580	47988938	47990347	47.9896	-	1410	Retrotransposon protein	LC
SECCE1Rv1G0008590	47996166	47997822	47.997	-	1657	Remorin family protein	HC
SECCE1Rv1G0008600	48000675	48000902	48.0008	+	228	Disease resistance protein (TIR-NBS-LRR class) family	LC
SECCE1Rv1G0008610	48001930	48002157	48.002	+	228	tRNA uridine 5-carboxymethylaminomethyl modification enzyme MnmG	LC
SECCE1Rv1G0008620	48063983	48065879	48.0649	+	1897	Protein kinase family protein	HC
SECCE1Rv1G0008630	48092256	48111715	48.102	+	19460	protein kinase family protein	HC
SECCE1Rv1G0008640	48114821	48115439	48.1151	+	619	receptor-like protein kinase 1	LC
SECCE1Rv1G0008650	48115799	48129314	48.1226	+	13516	Protein kinase family protein	LC
SECCE1Rv1G0008660	48129647	48130323	48.13	+	677	Protein kinase family protein	LC
SECCE1Rv1G0008670	48131275	48131587	48.1314	+	313	Kinase	LC
SECCE1Rv1G0008680	48624649	48628815	48.6267	+	4167	Disease resistance protein RPM1	HC
SECCE1Rv1G0008690	48629768	48635669	48.6327	-	5902	protein kinase family protein	HC
SECCE1Rv1G0008700	48638879	48639463	48.6392	-	585	50S ribosomal protein L10	HC
SECCE1Rv1G0008710	48951155	48951361	48.9513	-	207	Beta-glucosidase 29	LC
SECCE1Rv1G0008720	49024474	49025454	49.025	+	981	Transposon protein	LC
SECCE1Rv1G0008730	49034610	49038477	49.0365	-	3868	AP2-like ethylene-responsive transcription factor	HC
SECCE1Rv1G0008740	49228107	49229536	49.2288	+	1430	Retrotransposon protein	LC
SECCE1Rv1G0008750	49229747	49229915	49.2298	+	169	Retrovirus-related Pol polyprotein from transposon TNT 1-94	LC
SECCE1Rv1G0008760	49408218	49410522	49.4094	-	2305	Protein kinase family protein	HC
SECCE1Rv1G0008770	49560240	49560614	49.5604	+	375	Merozoite surface protein 1	LC
SECCE1Rv1G0008780	49567696	49568187	49.5679	-	492	Receptor-like protein kinase	LC
SECCE1Rv1G0008790	49568206	49569999	49.5691	-	1794	Protein kinase family protein	HC
SECCE1Rv1G0008800	49738441	49739118	49.7388	+	678	Protein DETOXIFICATION	LC
SECCE1Rv1G0008810	49948020	49948834	49.9484	-	815	Arginine decarboxylase	LC
SECCE1Rv1G0008820	50135843	50139697	50.1378	-	3855	DNA repair RAD51-like protein	LC
SECCE1Rv1G0008830	50193102	50198616	50.1959	+	5515	Peroxisomal membrane 22 kDa (Mpv17/PMP22) family protein	HC
SECCE1Rv1G0008840	50199338	50200611	50.2	-	1274	Triose-phosphate transporter family protein	HC
SECCE1Rv1G0008850	50413897	50415327	50.4146	-	1431	Amino acid transporter	HC
SECCE1Rv1G0008860	50457341	50459534	50.4584	-	2194	Xylulose kinase	HC
SECCE1Rv1G0008870	50461138	50461878	50.4615	+	741	proline-rich nuclear receptor coactivator	HC
SECCE1Rv1G0008880	50559694	50560416	50.5601	+	723	trehalose-6-phosphatase synthase S4	HC
SECCE1Rv1G0008890	50566219	50566566	50.5664	-	348	Disease resistance protein (TIR-NBS-LRR class) family	LC
SECCE1Rv1G0008900	50575117	50575572	50.5753	-	456	trichohyalin	LC
SECCE1Rv1G0008910	50579401	50580773	50.5801	-	1373	Patatin	LC
SECCE1Rv1G0008920	50688110	50688820	50.6885	+	711	Grainyhead-like protein 1 homolog	HC
SECCE1Rv1G0008930	50756504	50759692	50.7581	+	3189	Protein FAR1-RELATED SEQUENCE 5	HC
SECCE1Rv1G0008940	50768573	50770162	50.7694	+	1590	Patatin	HC
SECCE1Rv1G0008950	50771833	50772567	50.7722	-	735	Auxin efflux carrier family protein	HC
SECCE1Rv1G0008960	50823495	50825231	50.8244	-	1737	Adenine/guanine permease	HC
SECCE1Rv1G0008970	50993533	50997274	50.9954	-	3742	carboxyl-terminal peptidase (DUF239)	HC
SECCE1Rv1G0008980	51197525	51203122	51.2003	+	5598	E3 ubiquitin-protein ligase	HC
SECCE1Rv1G0008990	51204395	51206026	51.2052	-	1632	Serine/threonine-protein kinase ATM	HC
SECCE1Rv1G0009000	51222492	51224138	51.2233	-	1647	Serine/threonine-protein kinase ATM	HC
SECCE1Rv1G0009010	51325484	51327031	51.3263	-	1548	Serine/threonine-protein kinase ATM	HC
SECCE1Rv1G0009020	51664508	51668705	51.6666	-	4198	Vacuolar processing enzyme	HC
SECCE1Rv1G0009030	51759983	51761146	51.7606	-	1164	Zinc finger family protein	HC
SECCE1Rv1G0009040	51886024	51887238	51.8866	-	1215	Retrotransposon protein	LC
SECCE1Rv1G0009050	51917531	51918785	51.9182	-	1255	Transposon protein	HC
SECCE1Rv1G0009060	51923066	51924724	51.9239	+	1659	Pentatricopeptide repeat-containing protein (P Type)	HC
SECCE1Rv1G0009070	52251123	52253824	52.2525	+	2702	Interactor of constitutive active ROPs 2, chloroplastic	HC
SECCE1Rv1G0009080	52258247	52259567	52.2589	-	1321	SPX domain-containing protein	HC
SECCE1Rv1G0009090	52479510	52481667	52.4806	+	2158	Ribosome biogenesis regulatory protein-like protein	HC
SECCE1Rv1G0009100	52492561	52493885	52.4932	-	1325	E3 ubiquitin-protein ligase	LC
SECCE1Rv1G0009110	52650059	52650292	52.6502	-	234	50S ribosomal protein L33	LC
SECCE1Rv1G0009120	52786018	52786633	52.7863	+	616	ribosomal protein S15A	HC
SECCE1Rv1G0009130	52804533	52805051	52.8048	+	519	Chaperone protein DnaK	HC
SECCE1Rv1G0009140	52810529	52811221	52.8109	+	693	RING/U-box superfamily protein	HC
SECCE1Rv1G0009150	52893213	52893865	52.8935	+	653	Disease resistance protein (TIR-NBS-LRR class)	HC
SECCE1Rv1G0009160	52900727	52901228	52.901	+	502	Pre-mRNA-splicing regulator WTAP	HC
SECCE1Rv1G0009170	52964990	52965361	52.9652	-	372	GRF zinc finger family protein	HC
SECCE1Rv1G0009180	52966040	52966657	52.9663	+	618	Cytochrome P450 72A13	HC
SECCE1Rv1G0009190	53043702	53043923	53.0438	+	222	F-box family protein	HC
SECCE1Rv1G0009200	53229942	53231692	53.2308	-	1751	U2 small nuclear ribonucleoprotein A	LC
SECCE1Rv1G0009210	53233281	53233790	53.2335	-	510	HAT family dimerization domain-containing protein	LC
SECCE1Rv1G0009220	53234031	53234638	53.2343	-	608	HAT transposon superfamily	LC
SECCE1Rv1G0009230	53241780	53242637	53.2422	-	858	DEAD-box ATP-dependent RNA helicase 52A	HC
SECCE1Rv1G0009240	53416319	53416528	53.4164	-	210	squamosa promoter binding protein-like 7	LC
SECCE1Rv1G0009250	53461082	53461291	53.4612	-	210	squamosa promoter binding protein-like 7	LC
SECCE1Rv1G0009260	53503659	53508700	53.5062	-	5042	Protein kinase-like	HC
SECCE1Rv1G0009270	53519346	53519699	53.5195	-	354	Teneurin-2	LC
SECCE1Rv1G0009280	53550557	53551663	53.5511	+	1107	F-box SKIP23-like protein	HC
SECCE1Rv1G0009290	53555066	53555623	53.5553	+	558	F-box protein	HC
SECCE1Rv1G0009300	53567734	53568066	53.5679	+	333	TCP-1/cpn60 chaperonin family protein	LC
SECCE1Rv1G0009310	53587252	53587485	53.5874	+	234	Heat shock protein 70 (Hsp 70) family protein	LC
SECCE1Rv1G0009320	53605434	53607403	53.6064	-	1970	ankyrin repeat family protein	LC
SECCE1Rv1G0009330	53615745	53616362	53.6161	+	618	MIZU-KUSSEI-like protein (Protein of unknown function	HC
SECCE1Rv1G0009340	53718002	53719108	53.7186	+	1107	F-box SKIP23-like protein	HC
SECCE1Rv1G0009350	53747623	53748254	53.7479	+	632	Holo-[acyl-carrier-protein] synthase	HC
SECCE1Rv1G0009360	53854166	53854852	53.8545	+	687	Kinase family protein	LC
SECCE1Rv1G0009370	54078016	54082665	54.0803	-	4650	U2 small nuclear ribonucleoprotein A	LC
SECCE1Rv1G0009380	54085116	54085973	54.0855	-	858	DEAD-box ATP-dependent RNA helicase 52A	HC
SECCE1Rv1G0009390	54216999	54221536	54.2193	-	4538	Protein kinase-like	HC
SECCE1Rv1G0009400	54347089	54348081	54.3476	+	993	F-box SKIP23-like protein	LC
SECCE1Rv1G0009410	54351382	54351933	54.3517	+	552	F-box protein	HC
SECCE1Rv1G0009420	54442705	54443322	54.443	+	618	MIZU-KUSSEI-like protein (Protein of unknown function	HC
SECCE1Rv1G0009430	54890338	54891658	54.891	-	1321	Glycosyltransferase	LC
SECCE1Rv1G0009440	54900079	54900324	54.9002	+	246	Retrotransposon protein	HC
SECCE1Rv1G0009450	54902114	54902440	54.9023	+	327	Importin subunit alpha	LC
SECCE1Rv1G0009460	54933809	54934602	54.9342	-	794	Glycosyltransferase	LC
SECCE1Rv1G0009470	54936616	54937458	54.937	-	843	Glycosyltransferase	HC
SECCE1Rv1G0009480	54955316	54955885	54.9556	-	570	Glycosyltransferase	LC
SECCE1Rv1G0009490	55024572	55027720	55.0261	+	3149	Glycosyltransferase	HC
SECCE1Rv1G0009500	55031974	55032174	55.0321	-	201	WD repeat-containing protein on Y chromosome	LC
SECCE1Rv1G0009510	55061053	55061595	55.0613	+	543	MADS-box transcription factor family protein	HC
SECCE1Rv1G0009520	55071940	55072233	55.0721	+	294	U-box domain-containing protein kinase family protein	LC
SECCE1Rv1G0009530	55074283	55075304	55.0748	+	1022	phospholipase-like protein (PEARLI 4) family protein	LC
SECCE1Rv1G0009540	55343057	55346089	55.3446	+	3033	Tetraspanin	HC
SECCE1Rv1G0009550	55382984	55383631	55.3833	-	648	LOB domain-containing protein	HC
SECCE1Rv1G0009560	55483001	55487539	55.4853	+	4539	4'-phosphopantetheinyl transferase	HC
SECCE1Rv1G0009570	55569731	55570323	55.57	+	593	Protease inhibitor/seed storage/lipid transfer family protein	HC
SECCE1Rv1G0009580	55702054	55702541	55.7023	+	488	Protease inhibitor/seed storage/lipid transfer protein family protein	HC
SECCE1Rv1G0009590	55790425	55790912	55.7907	+	488	Protease inhibitor/seed storage/lipid transfer protein family protein	HC
SECCE1Rv1G0009600	55828578	55829065	55.8288	+	488	Protease inhibitor/seed storage/lipid transfer protein family protein	HC
SECCE1Rv1G0009610	55856370	55856857	55.8566	+	488	Protease inhibitor/seed storage/lipid transfer protein family protein	HC
SECCE1Rv1G0009620	55879190	55879677	55.8794	+	488	Protease inhibitor/seed storage/lipid transfer protein family protein	HC
SECCE1Rv1G0009630	55931830	55932317	55.9321	+	488	Protease inhibitor/seed storage/lipid transfer protein family protein	HC
SECCE1Rv1G0009640	55951484	55951971	55.9517	+	488	Protease inhibitor/seed storage/lipid transfer protein family protein	HC
SECCE1Rv1G0009650	55972252	55972999	55.9726	-	748	4-hydroxy-tetrahydrodipicolinate reductas	LC
SECCE1Rv1G0009660	56005967	56006454	56.0062	+	488	Protease inhibitor/seed storage/lipid transfer protein family protein	HC
SECCE1Rv1G0009670	56064728	56065677	56.0652	-	950	F-box family protein	LC
SECCE1Rv1G0009680	56070032	56071763	56.0709	-	1732	DNL-type zinc finger protein	HC
SECCE1Rv1G0009690	56073250	56075563	56.0744	+	2314	Ubiquitin-conjugating enzyme E2	HC
SECCE1Rv1G0009700	56453473	56453958	56.4537	-	486	NBS-LRR disease resistance protein	LC
SECCE1Rv1G0009710	56454484	56455146	56.4548	-	663	NBS-LRR disease resistance protein	LC
SECCE1Rv1G0009720	56625323	56630374	56.6278	+	5052	Glycosyltransferases	HC
SECCE1Rv1G0009730	56647362	56647845	56.6476	+	484	1,3-beta-glucanosyltransferase GAS2	LC
SECCE1Rv1G0009740	56769899	56773120	56.7715	+	3222	Protein IQ-DOMAIN 1	HC
SECCE1Rv1G0009750	57233850	57234441	57.2341	-	592	pyridoxal-phosphate-dependent serine hydroxymethyltransferase	LC
SECCE1Rv1G0009760	57234586	57234777	57.2347	-	192	Endothelin-converting enzyme 1	LC
SECCE1Rv1G0009770	57237595	57242939	57.2403	+	5345	Ankyrin repeat-containing protein	HC
SECCE1Rv1G0009780	57295034	57296710	57.2959	+	1677	FBD-associated F-box protein	HC
SECCE1Rv1G0009790	57306079	57307848	57.307	-	1770	F-box protein family	HC
SECCE1Rv1G0009800	57457347	57462674	57.46	-	5328	Ankyrin repeat-containing protein	HC
SECCE1Rv1G0009810	57465709	57466045	57.4659	+	337	NAM-like protein	LC
SECCE1Rv1G0009820	57684423	57685053	57.6847	-	631	ATPase subunit 8	HC
SECCE1Rv1G0009830	58007023	58019635	58.0133	-	12613	Phytochrome A	HC
SECCE1Rv1G0009840	58230188	58230538	58.2304	+	351	nodulin MtN21 /EamA-like transporter family protein	LC
SECCE1Rv1G0009850	58347345	58347658	58.3475	-	314	NAD(P)-binding Rossmann-fold superfamily protein	LC
SECCE1Rv1G0009860	58399389	58399625	58.3995	-	237	S-adenosyl-L-methionine-dependent methyltransferases superfamily protein	LC
SECCE1Rv1G0009870	58432120	58432483	58.4323	-	364	Core-2/I-branching beta-1,6-N-acetylglucosaminyltransferase family protein	LC
SECCE1Rv1G0009880	58469677	58480316	58.475	-	10640	UDP-N-acetylglucosamine--N-acetylmuramyl-(pentapeptide) pyrophosphoryl-undecaprenol N-acetylglucosamine transferase	HC
SECCE1Rv1G0009890	58584932	58586062	58.5855	-	1131	ARM repeat superfamily protein	LC
SECCE1Rv1G0009900	58609342	58609705	58.6095	-	364	Core-2/I-branching beta-1,6-N-acetylglucosaminyltransferase family protein	LC
SECCE1Rv1G0009910	58631162	58631350	58.6313	-	189	UDP-N-acetylglucosamine--N-acetylmuramyl-(pentapeptide) pyrophosphoryl-undecaprenol N-acetylglucosamine transferase	LC
SECCE1Rv1G0009920	58632054	58632467	58.6323	-	414	Autoinducer 2 import system permease protein LsrC	LC
SECCE1Rv1G0009930	58982647	58991128	58.9869	-	8482	Trehalose-6-phosphate synthase	HC
SECCE1Rv1G0009940	59117250	59118479	59.1179	+	1230	Retrotransposon protein	HC
SECCE1Rv1G0009950	59119323	59121774	59.1205	+	2452	Importin subunit beta-1	HC
SECCE1Rv1G0009960	59126172	59128883	59.1275	+	2712	Sugar transporter	HC
SECCE1Rv1G0009970	59270295	59271836	59.2711	+	1542	Sugar transporter	HC
SECCE1Rv1G0009980	59283967	59284983	59.2845	+	1017	Sugar transporter	HC
SECCE1Rv1G0009990	59319049	59327348	59.3232	+	8300	Trehalose-6-phosphate synthase	HC
SECCE1Rv1G0010000	59484076	59486595	59.4853	+	2520	Caleosin	HC
SECCE1Rv1G0010010	59503500	59511019	59.5073	+	7520	Transducin/WD-like repeat-protein	HC
SECCE1Rv1G0010020	59548612	59549081	59.5488	+	470	Serine/threonine protein phosphatase 7 long form isogeny	LC
SECCE1Rv1G0010030	59586713	59587144	59.5869	+	432	Retrovirus-related Pol polyprotein from transposon TNT 1-94	LC
SECCE1Rv1G0010040	59592191	59597501	59.5948	+	5311	Nuclear pore complex protein Nup98-Nup96	HC
SECCE1Rv1G0010050	59597859	59598098	59.598	-	240	RING/U-box superfamily protein	HC
SECCE1Rv1G0010060	59636529	59636996	59.6368	+	468	Pectin lyase-like superfamily protein	LC
SECCE1Rv1G0010070	59637889	59638788	59.6383	+	900	Pectin lyase-like superfamily protein	HC
SECCE1Rv1G0010080	59643118	59645813	59.6445	-	2696	Importin subunit beta-1	HC
SECCE1Rv1G0010090	59999221	60013177	60.0062	+	13957	E3 SUMO-protein ligase SIZ1	HC
SECCE1Rv1G0010100	60016609	60017934	60.0173	-	1326	Protamine P1 family protein	HC
SECCE1Rv1G0010110	60198157	60198612	60.1984	-	456	Cold-responsive protein WCOR15-2A	HC
SECCE1Rv1G0010120	60225869	60231128	60.2285	-	5260	Condensin-2 complex subunit G2	HC
SECCE1Rv1G0010130	60409256	60409827	60.4095	-	572	Retrovirus-related Pol polyprotein from transposon TNT 1-94	LC
SECCE1Rv1G0010140	60584588	60584746	60.5847	-	159	TBC1 domain family member 13	LC
SECCE1Rv1G0010150	60741452	60741652	60.7416	+	201	Helicase-like protein	LC
SECCE1Rv1G0010160	60984588	60986633	60.9856	+	2046	11S globulin seed storage protein	HC
SECCE1Rv1G0010170	60991826	60993342	60.9926	+	1517	Retrovirus-related Pol polyprotein from transposon TNT 1-94	HC
SECCE1Rv1G0010180	61048461	61050692	61.0496	+	2232	Receptor-like kinase	HC
SECCE1Rv1G0010190	61057126	61057872	61.0575	-	747	Retrovirus-related Pol polyprotein from transposon TNT 1-94	LC
SECCE1Rv1G0010200	61057973	61058355	61.0582	-	383	Retrovirus-related Pol polyprotein from transposon TNT 1-94	LC
SECCE1Rv1G0010210	61123149	61123565	61.1234	-	417	Pentatricopeptide repeat-containing protein (P Type, RFL)	LC
SECCE1Rv1G0010220	61227559	61228039	61.2278	+	481	Retrovirus-related Pol polyprotein from transposon TNT 1-94	LC
SECCE1Rv1G0010230	61281938	61282224	61.2821	+	287	Pentatricopeptide repeat-containing protein (P Type)	LC
SECCE1Rv1G0010240	61283423	61283635	61.2835	+	213	Pentatricopeptide repeat-containing protein (P Type)	LC
SECCE1Rv1G0010250	61293849	61298040	61.2959	+	4192	Beta 1,3 galactosyltransferase	HC
SECCE1Rv1G0010260	61298753	61301518	61.3001	+	2766	Dihydrolipoyl dehydrogenase	HC
SECCE1Rv1G0010270	61468247	61470464	61.4694	+	2218	Kinase family protein	HC
SECCE1Rv1G0010280	61470915	61474714	61.4728	-	3800	Acyl-CoA dehydrogenase	HC
SECCE1Rv1G0010290	61487285	61491488	61.4894	+	4204	p-loop containing nucleoside triphosphate hydrolases superfamily protein	HC
SECCE1Rv1G0010300	61498837	61499115	61.499	-	279	Discoidin domain-containing receptor A	LC
SECCE1Rv1G0010310	61507927	61510425	61.5092	+	2499	Pentatricopeptide repeat-containing protein (P Type, RFL)	HC
SECCE1Rv1G0010320	61516633	61518498	61.5176	-	1866	Mitochondrial transcription termination factor family protein	HC
SECCE1Rv1G0010330	61790701	61809712	61.8002	+	19012	Polyribonucleotide nucleotidyltransferase	HC
SECCE1Rv1G0010340	61811973	61814444	61.8132	+	2472	Pentatricopeptide repeat-containing protein (P Type, RFL)	HC
SECCE1Rv1G0010350	61818745	61819257	61.819	-	513	transmembrane protein	LC
SECCE1Rv1G0010360	61894786	61897233	61.896	+	2448	Pentatricopeptide repeat-containing protein (P Type, RFL)	HC
SECCE1Rv1G0010370	61937836	61938252	61.938	+	417	GPCR-type G protein 2	LC
SECCE1Rv1G0010380	61940036	61941495	61.9408	+	1460	Pentatricopeptide repeat-containing protein (P Type, RFL)	LC
SECCE1Rv1G0010390	61948458	61950908	61.9497	+	2451	Pentatricopeptide repeat-containing protein (P Type, RFL)	HC
SECCE1Rv1G0010400	62027672	62030170	62.0289	+	2499	Pentatricopeptide repeat-containing protein (P Type, RFL)	HC
SECCE1Rv1G0010410	62068896	62069099	62.069	+	204	HAT family dimerisation domain containing protein	LC
SECCE1Rv1G0010420	62073688	62075425	62.0746	+	1738	Tetraspanin family protein	HC
SECCE1Rv1G0010430	62077763	62079104	62.0784	-	1342	protein translocase subunit	HC
SECCE1Rv1G0010440	62367318	62371141	62.3692	+	3824	Protein FAR1-RELATED SEQUENCE 5	LC
SECCE1Rv1G0010450	62372179	62372778	62.3725	-	600	CDPK-related kinase 3	LC
SECCE1Rv1G0010460	62373280	62377704	62.3755	-	4425	Phosphatidylinositol-4-phosphate 5-kinase	HC
SECCE1Rv1G0010470	62475743	62477551	62.4766	-	1809	Retrotransposon protein	LC
SECCE1Rv1G0010480	62909729	62911357	62.9105	-	1629	neuronal PAS domain protein	HC
SECCE1Rv1G0010490	62914771	62916047	62.9154	-	1277	PLATZ transcription factor	HC
SECCE1Rv1G0010500	62918981	62919529	62.9193	-	549	Modification methylase HincII	LC
SECCE1Rv1G0010510	62919624	62926386	62.923	-	6763	Nuclear receptor corepressor 1	HC
SECCE1Rv1G0010520	63241283	63241813	63.2415	-	531	methionine-S-oxide reductase	HC
SECCE1Rv1G0010530	63246236	63246857	63.2465	-	622	Peptide methionine sulfoxide reductase MsrB	HC
SECCE1Rv1G0010540	63285738	63288555	63.2871	+	2818	Glycosyl hydrolase family protein 43	HC
SECCE1Rv1G0010550	63291894	63292298	63.2921	-	405	arginine N-methyltransferase	HC
SECCE1Rv1G0010560	63436322	63436918	63.4366	+	597	Ran-binding protein in the microtubule-organising centre protein	LC
SECCE1Rv1G0010570	63549579	63551861	63.5507	+	2283	F-box family protein	HC
SECCE1Rv1G0010580	63614790	63621693	63.6182	+	6904	Phosphoinositide phospholipase C	HC
SECCE1Rv1G0010590	63675589	63677148	63.6764	-	1560	F-box protein	HC
SECCE1Rv1G0010600	63681545	63684137	63.6828	-	2593	ADP-ribosylation factor	HC
SECCE1Rv1G0010610	64044186	64047501	64.0458	+	3316	Disease resistance protein (CC-NBS-LRR class) family	HC
SECCE1Rv1G0010620	64052299	64054128	64.0532	-	1830	Zinc finger CCCH domain-containing protein	HC
SECCE1Rv1G0010630	64342239	64347875	64.3451	+	5637	RRP15-like protein	HC
SECCE1Rv1G0010640	64430079	64432057	64.4311	+	1979	F-box family protein	HC
SECCE1Rv1G0010650	64438117	64438673	64.4384	-	557	Bifunctional inhibitor/lipid-transfer protein/seed storage 2S albumin superfamily protein	HC
SECCE1Rv1G0010660	64444509	64445932	64.4452	+	1424	E3 ubiquitin-protein ligase	LC
SECCE1Rv1G0010670	64521130	64522083	64.5216	-	954	Trihelix transcription factor GT-3a	HC
SECCE1Rv1G0010680	64852765	64857381	64.8551	+	4617	2-oxoglutarate (2OG) and Fe(II)-dependent oxygenase superfamily protein	HC
SECCE1Rv1G0010690	64858858	64863234	64.861	-	4377	Chaperone protein dnaJ	HC
SECCE1Rv1G0010700	65016682	65018395	65.0175	+	1714	WRKY transcription factor	HC
SECCE1Rv1G0010710	65144656	65146823	65.1457	+	2168	Aminotransferase-related family protein	HC
SECCE1Rv1G0010720	65152152	65153825	65.153	-	1674	Retrotransposon protein	LC
SECCE1Rv1G0010730	65442081	65444609	65.4433	-	2529	Kinase family protein	HC
SECCE1Rv1G0010740	65515141	65516232	65.5157	+	1092	BTB/POZ domain containing protein	HC
SECCE1Rv1G0010750	65674357	65674929	65.6746	+	573	BTB/POZ domain containing protein	HC
SECCE1Rv1G0010760	65678396	65679499	65.6789	+	1104	BTB/POZ domain containing protein	HC
SECCE1Rv1G0010770	65681251	65682342	65.6818	+	1092	BTB/POZ domain containing protein	HC
SECCE1Rv1G0010780	65709190	65715076	65.7121	-	5887	Regulator of chromosome condensation (RCC1) family protein	HC
SECCE1Rv1G0010790	65777009	65779782	65.7784	-	2774	transcription factor	HC
SECCE1Rv1G0010800	66096606	66109834	66.1032	+	13229	Regulator of chromosome condensation (RCC1) family protein	HC
SECCE1Rv1G0010810	66110919	66116875	66.1139	-	5957	ATP-dependent zinc metalloprotease FtsH	HC
SECCE1Rv1G0010820	66273978	66275172	66.2746	+	1195	Mitochondrial pyruvate carrier	HC
SECCE1Rv1G0010830	66318190	66319641	66.3189	-	1452	F-box protein	HC
SECCE1Rv1G0010840	66320586	66328802	66.3247	-	8217	Receptor-like protein kinase	HC
SECCE1Rv1G0010850	66332589	66332822	66.3327	-	234	Transposon protein	HC
SECCE1Rv1G0010860	66475840	66480993	66.4784	-	5154	Carotenoid isomerase	HC
SECCE1Rv1G0010870	66484572	66485837	66.4852	-	1266	Metal tolerance protein	HC
SECCE1Rv1G0010880	66880042	66885266	66.8827	+	5225	Glutamate--cysteine ligase	HC
SECCE1Rv1G0010890	66897777	66899745	66.8988	+	1969	Aminotransferase like protein	HC
SECCE1Rv1G0010900	66899973	66902428	66.9012	-	2456	Endoglucanase	HC
SECCE1Rv1G0010910	67115822	67118461	67.1171	-	2640	Chaperone DnaK	LC
SECCE1Rv1G0010920	67415080	67417443	67.4163	+	2364	Leucine-rich repeat receptor-like protein kinase family protein	HC
SECCE1Rv1G0010930	67443293	67446052	67.4447	-	2760	Kinase	HC
SECCE1Rv1G0010940	67458608	67462834	67.4607	-	4227	RNA polymerase II-associated protein 3	HC
SECCE1Rv1G0010950	67801494	67801868	67.8017	+	375	Transducin/WD40 repeat-like superfamily protein	HC
SECCE1Rv1G0010960	67928500	67928916	67.9287	-	417	Cytochrome b6-f complex subunit 4	LC
SECCE1Rv1G0010970	68479202	68479411	68.4793	+	210	Lipoxygenase	LC
SECCE1Rv1G0010980	69723090	69723641	69.7234	+	552	Retrovirus-related Pol polyprotein from transposon TNT 1-94	LC
SECCE1Rv1G0010990	69799450	69801501	69.8005	+	2052	Beta-carotene isomerase d27	HC
SECCE1Rv1G0011000	69802160	69803755	69.803	+	1596	transmembrane protein	HC
SECCE1Rv1G0011010	70488173	70488367	70.4883	+	195	Senescence-associated protein	LC
SECCE1Rv1G0011020	70489212	70489508	70.4894	-	297	ATP synthase gamma chain	HC
SECCE1Rv1G0011030	70490752	70491129	70.4909	+	378	lectin protein kinase family protein	HC
SECCE1Rv1G0011040	70497536	70497832	70.4977	-	297	ATP synthase gamma chain	HC
SECCE1Rv1G0011050	70519805	70520101	70.52	-	297	ATP synthase gamma chain	HC
SECCE1Rv1G0011060	70526613	70526807	70.5267	+	195	Senescence-associated protein	LC
SECCE1Rv1G0011070	70527652	70527948	70.5278	-	297	ATP synthase gamma chain	HC
SECCE1Rv1G0011080	70537196	70537435	70.5373	+	240	ATP/DNA-binding protein	LC
SECCE1Rv1G0011090	70566397	70566693	70.5665	-	297	ATP synthase gamma chain	HC
SECCE1Rv1G0011100	70570529	70570966	70.5707	-	438	Histone H2B	HC
SECCE1Rv1G0011110	70573758	70574291	70.574	-	534	Histone H2A	HC
SECCE1Rv1G0011120	70762259	70762768	70.7625	+	510	Mitochondrial transcription termination factor-like	HC
SECCE1Rv1G0011130	70762883	70763422	70.7632	+	540	Mitochondrial transcription termination factor-like	HC
SECCE1Rv1G0011140	70768812	70769633	70.7692	-	822	Calcium-dependent lipid-binding (CaLB domain) family protein	LC
