# Supplementary material for: Genomic Scan of Male Fertility Restoration Genes in a ‘Gülzow’ Type Hybrid Breeding System of Rye (Secale cereale L.)
Source: Int J Mol Sci. 2021 Aug 27;22(17):9277. doi: 10.3390/ijms22179277 (PMC8431178; doi:10.3390/ijms22179277)
Supplement: Supplementary file 1 [file ijms-22-09277-s001.zip › Supplementary material/Table S8.xlsx]

## Sheet: Table S8a
Table S8a: Annotated pentatricopeptide repeat (PPR) proteins and restoration of male fertility-like PPR (RFL-PPR) in 'Lo7' rye (Secale cereale L.) reference genome
Gene ID	Gene name	Chromosome	strand	Sequence Start	Sequence Stop	Position (Mbp)	Gene length	PPR class	RFLs	PGSP gene model
Lo7_1R_PPR_1	chr1R:F:951850-952953	1R	+	951850	952953	0.95185	1103	PLS
Lo7_1R_PPR_2	chr1R:F:107051427-107052515	1R	+	16108796	16110106	16.1088	1310	P	RFL
Lo7_1R_PPR_3	chr1R:F:157178277-157180721	1R	+	16112689	16113843	16.1127	1154	P	RFL
Lo7_1R_PPR_4	chr1R:F:16108796-16110106	1R	+	16119793	16121409	16.1198	1616	P	RFL
Lo7_1R_PPR_5	chr1R:F:16112689-16113843	1R	+	16121364	16122107	16.1214	743	P	RFL
Lo7_1R_PPR_6	chr1R:F:16119793-16121409	1R	+	16128667	16129821	16.1287	1154	P	RFL
Lo7_1R_PPR_7	chr1R:F:16121364-16122107	1R	+	16129796	16130986	16.1298	1190	P	RFL
Lo7_1R_PPR_8	chr1R:F:61894786-61897230	1R	-	16217424	16219781	16.2174	2357	P	RFL	SECCE1Rv1G0004080
Lo7_1R_PPR_9	chr1R:F:16128667-16129821	1R	+	16623641	16624609	16.6236	968	P	RFL	SECCE1Rv1G0004130
Lo7_1R_PPR_10	chr2R:R:184493257-184490879	1R	+	42858296	42859477	42.8583	1181	P
Lo7_1R_PPR_11	chr1R:F:61940036-61941676	1R	-	46212046	46214133	46.212	2087	P	RFL
Lo7_1R_PPR_12	chr1R:F:61948458-61950905	1R	-	46240390	46242999	46.2404	2609	P	RFL
Lo7_1R_PPR_13	chr1R:F:62027672-62030167	1R	-	46280930	46283569	46.2809	2639	P	RFL
Lo7_1R_PPR_14	chr1R:F:16129796-16130986	1R	+	46874171	46876654	46.8742	2483	P	RFL
Lo7_1R_PPR_15	chr1R:F:16623641-16624609	1R	+	46878840	46879544	46.8788	704	P	RFL
Lo7_1R_PPR_16	chr1R:F:334324987-334327092	1R	+	47137498	47139984	47.1375	2486	P	RFL
Lo7_1R_PPR_17	chr1R:F:377731063-377732277	1R	+	47144571	47146400	47.1446	1829	P	RFL
Lo7_1R_PPR_18	chr2R:R:414330256-414329186	1R	+	51923066	51924721	51.9231	1655	P
Lo7_1R_PPR_19	chr1R:F:663729468-663730772	1R	-	61117251	61117958	61.1173	707	P	RFL
Lo7_1R_PPR_20	chr1R:F:69171934-69172740	1R	-	61123152	61123565	61.1232	413	P	RFL
Lo7_1R_PPR_21	chr1R:F:383615085-383616584	1R	+	61507927	61510422	61.5079	2495	P	RFL
Lo7_1R_PPR_22	chr1R:F:423138405-423140858	1R	+	61811973	61814441	61.812	2468	P	RFL
Lo7_1R_PPR_23	chr1R:F:42858296-42859477	1R	+	61894786	61897230	61.8948	2444	P	RFL
Lo7_1R_PPR_24	chr1R:F:46874171-46876654	1R	+	61940036	61941676	61.94	1640	P	RFL
Lo7_1R_PPR_25	chr1R:F:46878840-46879544	1R	+	61948458	61950905	61.9485	2447	P	RFL
Lo7_1R_PPR_26	chr1R:F:469407435-469409363	1R	+	62027672	62030167	62.0277	2495	P	RFL
Lo7_1R_PPR_27	chr1R:F:470574495-470575472	1R	+	69171934	69172740	69.1719	806	P	RFL
Lo7_1R_PPR_28	chr1R:F:47137498-47139984	1R	+	69217119	69217904	69.2171	785	P	RFL
Lo7_1R_PPR_29	chr1R:F:47144571-47146400	1R	+	69226899	69227645	69.2269	746	P	RFL
Lo7_1R_PPR_30	chr1R:F:51923066-51924721	1R	+	69677164	69677970	69.6772	806	P	RFL
Lo7_1R_PPR_31	chr1R:F:609224768-609225742	1R	+	69678225	69678965	69.6782	740	P	RFL
Lo7_1R_PPR_32	chr1R:F:61507927-61510422	1R	+	69731943	69732728	69.7319	785	P	RFL
Lo7_1R_PPR_33	chr1R:F:61811973-61814441	1R	+	69741724	69742470	69.7417	746	P	RFL
Lo7_1R_PPR_34	chr1R:F:69217119-69217904	1R	-	75514827	75515432	75.5148	605	P	RFL
Lo7_1R_PPR_35	chr1R:F:69226899-69227645	1R	-	75522351	75522785	75.5224	434	P	RFL
Lo7_1R_PPR_36	chr1R:F:69677164-69677970	1R	-	75531196	75532224	75.5312	1028	P	RFL
Lo7_1R_PPR_37	chr2R:R:609335564-609333921	1R	+	78336648	78338558	78.3366	1910	P
Lo7_1R_PPR_38	chr1R:R:101669211-101668282	1R	-	101668282	101669211	101.668	929	PLS
Lo7_1R_PPR_39	chr1R:F:106147568-106149421	1R	+	106147568	106149421	106.148	1853	PLS
Lo7_1R_PPR_40	chr2R:F:910528045-910529226	1R	+	107051427	107052515	107.051	1088	P
Lo7_1R_PPR_41	chr1R:F:107071564-107073117	1R	+	107071564	107073117	107.072	1553	PLS
Lo7_1R_PPR_42	chr1R:F:119150753-119152264	1R	+	119150753	119152264	119.151	1511	PLS
Lo7_1R_PPR_43	chr2R:R:626527233-626525728	1R	-	146430383	146432023	146.43	1640	P
Lo7_1R_PPR_44	chr2R:R:649652363-649650801	1R	-	152190152	152191702	152.19	1550	P
Lo7_1R_PPR_45	chr2R:F:910896207-910897439	1R	+	157178277	157180721	157.178	2444	P
Lo7_1R_PPR_46	chr1R:F:290323855-290325315	1R	+	290323855	290325315	290.324	1460	PLS
Lo7_1R_PPR_47	chr2R:R:667406078-667403154	1R	-	327777716	327779515	327.778	1799	P
Lo7_1R_PPR_48	chr1R:R:328795509-328792756	1R	-	328792756	328795509	328.793	2753	PLS
Lo7_1R_PPR_49	chr2R:F:911187631-911188497	1R	+	334324987	334327092	334.325	2105	P
Lo7_1R_PPR_50	chr2R:R:735026198-735025056	1R	-	358602869	358604590	358.603	1721	P
Lo7_1R_PPR_51	chr2R:R:737534703-737532874	1R	-	359043210	359044493	359.043	1283	P
Lo7_1R_PPR_52	chr1R:F:366416922-366419006	1R	+	366416922	366419006	366.417	2084	PLS
Lo7_1R_PPR_53	chr2R:R:73998399-73996786	1R	-	377651662	377652849	377.652	1187	P
Lo7_1R_PPR_54	chr2R:R:143986066-143984015	1R	+	377731063	377732277	377.731	1214	P
Lo7_1R_PPR_55	chr2R:R:146702515-146700629	1R	+	383615085	383616584	383.615	1499	P
Lo7_1R_PPR_56	chr2R:R:166452632-166451193	1R	+	423138405	423140858	423.138	2453	P
Lo7_1R_PPR_57	chr2R:R:813276016-813274715	1R	-	424585097	424586977	424.585	1880	P
Lo7_1R_PPR_58	chr1R:R:436669207-436667159	1R	-	436667159	436669207	436.667	2048	PLS
Lo7_1R_PPR_59	chr1R:F:438358192-438360771	1R	+	438358192	438360771	438.358	2579	PLS
Lo7_1R_PPR_60	chr1R:R:452910124-452908532	1R	-	452908532	452910124	452.909	1592	PLS
Lo7_1R_PPR_61	chr2R:R:25066070-25064481	1R	+	469407435	469409363	469.407	1928	P
Lo7_1R_PPR_62	chr2R:R:270597638-270595401	1R	+	470574495	470575472	470.574	977	P
Lo7_1R_PPR_63	chr1R:F:477519469-477522105	1R	+	477519469	477522105	477.519	2636	PLS
Lo7_1R_PPR_64	chr1R:F:488097495-488099480	1R	+	488097495	488099480	488.097	1985	PLS
Lo7_1R_PPR_65	chr2R:R:828299607-828298186	1R	-	505366724	505368370	505.367	1646	P
Lo7_1R_PPR_66	chr1R:R:509436392-509434263	1R	-	509434263	509436392	509.434	2129	PLS
Lo7_1R_PPR_67	chr2R:R:883818215-883816761	1R	-	517867877	517869385	517.868	1508	P
Lo7_1R_PPR_68	chr1R:F:520760902-520762092	1R	+	520760902	520762092	520.761	1190	PLS
Lo7_1R_PPR_69	chr1R:R:530911999-530910059	1R	-	530910059	530911999	530.91	1940	PLS
Lo7_1R_PPR_70	chr1R:R:531820225-531818396	1R	-	531818396	531820225	531.818	1829	PLS
Lo7_1R_PPR_71	chr1R:R:547434258-547432609	1R	-	547432609	547434258	547.433	1649	PLS
Lo7_1R_PPR_72	chr1R:R:562210505-562208976	1R	-	562208976	562210505	562.209	1529	PLS
Lo7_1R_PPR_73	chr2R:R:419702794-419700638	1R	+	609224768	609225742	609.225	974	P
Lo7_1R_PPR_74	chr1R:F:613737618-613739195	1R	+	613737618	613739195	613.738	1577	PLS
Lo7_1R_PPR_75	chr1R:F:640293675-640296476	1R	+	640293675	640296476	640.294	2801	PLS
Lo7_1R_PPR_76	chr1R:R:645705092-645703551	1R	-	645703551	645705092	645.704	1541	PLS
Lo7_1R_PPR_77	chr2R:R:888408981-888406468	1R	-	647357235	647359154	647.357	1919	P
Lo7_1R_PPR_78	chr1R:F:648184056-648186719	1R	+	648184056	648186719	648.184	2663	PLS
Lo7_1R_PPR_79	chr1R:F:649283654-649285240	1R	+	649283654	649285240	649.284	1586	PLS
Lo7_1R_PPR_80	chr2R:R:478745462-478743273	1R	+	663729468	663730772	663.729	1304	P
Lo7_1R_PPR_81	chr1R:R:669749570-669747441	1R	-	669747441	669749570	669.747	2129	PLS
Lo7_1R_PPR_82	chr1R:R:672751839-672749734	1R	-	672749734	672751839	672.75	2105	PLS
Lo7_1R_PPR_83	chr1R:F:690247518-690248942	1R	+	690247518	690248942	690.248	1424	PLS
Lo7_1R_PPR_84	chr1R:R:693057297-693055876	1R	-	693055876	693057297	693.056	1421	PLS
Lo7_1R_PPR_85	chr1R:R:704903627-704901582	1R	-	704901582	704903627	704.902	2045	PLS
Lo7_1R_PPR_86	chr1R:R:706466873-706464267	1R	-	706464267	706466873	706.464	2606	PLS
Lo7_1R_PPR_87	chr1R:F:717300794-717303397	1R	+	717300794	717303397	717.301	2603	PLS
Lo7_1R_PPR_88	chr1R:R:720279408-720277735	1R	-	720277735	720279408	720.278	1673	PLS
Lo7_2R_PPR_1	chr2R:R:893763982-893761802	2R	+	14280613	14283564	14.2806	2951	P
Lo7_2R_PPR_2	chr2R:R:915861141-915859513	2R	+	23625894	23626361	23.6259	467	P
Lo7_2R_PPR_3	chr3R:F:824031544-824032767	2R	-	25064481	25066070	25.0645	1589	P
Lo7_2R_PPR_4	chr3R:F:106374234-106375823	2R	+	44105512	44107491	44.1055	1979	P
Lo7_2R_PPR_5	chr3R:F:544087721-544089709	2R	+	69895873	69898059	69.8959	2186	P
Lo7_2R_PPR_6	chr3R:R:567470297-567467892	2R	-	73996786	73998399	73.9968	1613	P
Lo7_2R_PPR_7	chr2R:F:75777655-75779910	2R	+	75777655	75779910	75.7777	2255	PLS
Lo7_2R_PPR_8	chr2R:R:86281323-86279704	2R	-	86279704	86281323	86.2797	1619	PLS
Lo7_2R_PPR_9	chr3R:F:762103593-762105602	2R	+	88751341	88752195	88.7513	854	P
Lo7_2R_PPR_10	chr2R:F:94935691-94937892	2R	+	94935691	94937892	94.9357	2201	PLS
Lo7_2R_PPR_11	chr2R:F:116561485-116562687	2R	+	116561485	116562687	116.561	1202	PLS
Lo7_2R_PPR_12	chr2R:F:125134904-125136733	2R	+	125134904	125136733	125.135	1829	PLS
Lo7_2R_PPR_13	chr2R:R:127006312-127004234	2R	-	127004234	127006312	127.004	2078	PLS
Lo7_2R_PPR_14	chr2R:R:134431616-134429934	2R	-	134429934	134431616	134.43	1682	PLS
Lo7_2R_PPR_15	chr2R:F:137428589-137430544	2R	+	137428589	137430544	137.429	1955	PLS
Lo7_2R_PPR_16	chr3R:F:776560299-776561729	2R	-	143984015	143986066	143.984	2051	P
Lo7_2R_PPR_17	chr3R:F:776565770-776567410	2R	-	146700629	146702515	146.701	1886	P
Lo7_2R_PPR_18	chr2R:R:894828101-894825792	2R	+	154416471	154418648	154.416	2177	P
Lo7_2R_PPR_19	chr3R:F:788052414-788054345	2R	-	166451193	166452632	166.451	1439	P
Lo7_2R_PPR_20	chr2R:R:894842724-894840409	2R	+	173916764	173918569	173.917	1805	P
Lo7_2R_PPR_21	chr3R:F:811493925-811496045	2R	-	184490879	184493257	184.491	2378	P
Lo7_2R_PPR_22	chr2R:F:186687596-186690004	2R	+	186687596	186690004	186.688	2408	PLS
Lo7_2R_PPR_23	chr2R:R:216456015-216454483	2R	-	216454483	216456015	216.454	1532	PLS
Lo7_2R_PPR_24	chr2R:R:927015941-927015453	2R	+	250257341	250259404	250.257	2063	P
Lo7_2R_PPR_25	chr3R:F:835672205-835674439	2R	-	270595401	270597638	270.595	2237	P
Lo7_2R_PPR_26	chr2R:R:364296511-364293929	2R	-	364293929	364296511	364.294	2582	PLS
Lo7_2R_PPR_27	chr3R:F:868999490-869001358	2R	-	414329186	414330256	414.329	1070	P
Lo7_2R_PPR_28	chr3R:F:904125178-904126659	2R	-	419700638	419702794	419.701	2156	P
Lo7_2R_PPR_29	chr2R:F:438629150-438630937	2R	+	438629150	438630937	438.629	1787	PLS
Lo7_2R_PPR_30	chr2R:R:459532757-459530886	2R	-	459530886	459532757	459.531	1871	PLS
Lo7_2R_PPR_31	chr3R:F:910048327-910049808	2R	-	478743273	478745462	478.743	2189	P
Lo7_2R_PPR_32	chr3R:F:220093094-220093966	2R	+	527349229	527350635	527.349	1406	P
Lo7_2R_PPR_33	chr2R:R:527424197-527422014	2R	-	527422014	527424197	527.422	2183	PLS
Lo7_2R_PPR_34	chr2R:F:567278210-567278872	2R	+	567278210	567278872	567.278	662	PLS
Lo7_2R_PPR_35	chr2R:F:579806052-579807782	2R	+	579806052	579807782	579.806	1730	PLS
Lo7_2R_PPR_36	chr2R:F:585414696-585416282	2R	+	585414696	585416282	585.415	1586	PLS
Lo7_2R_PPR_37	chr2R:R:595496522-595494474	2R	-	595494474	595496522	595.494	2048	PLS
Lo7_2R_PPR_38	chr2R:R:595501520-595499355	2R	-	595499355	595501520	595.499	2165	PLS
Lo7_2R_PPR_39	chr2R:F:602050393-602053011	2R	+	602050393	602053011	602.05	2618	PLS
Lo7_2R_PPR_40	chr3R:F:963212155-963213672	2R	-	609333921	609335564	609.334	1643	P
Lo7_2R_PPR_41	chr3R:F:220094004-220094861	2R	+	610373579	610375606	610.374	2027	P
Lo7_2R_PPR_42	chr3R:F:3231779-3233959	2R	+	613813711	613814601	613.814	890	P
Lo7_2R_PPR_43	chr3R:F:97717546-97719417	2R	-	626525728	626527233	626.526	1505	P
Lo7_2R_PPR_44	chr3R:F:401309655-401311373	2R	+	631039337	631041163	631.039	1826	P
Lo7_2R_PPR_45	chr2R:R:631563966-631561642	2R	-	631561642	631563966	631.562	2324	PLS
Lo7_2R_PPR_46	chr2R:R:639304566-639301699	2R	-	639301699	639304566	639.302	2867	PLS
Lo7_2R_PPR_47	chr3R:R:269748252-269745616	2R	-	649650801	649652363	649.651	1562	P
Lo7_2R_PPR_48	chr2R:R:654299485-654297389	2R	-	654297389	654299485	654.297	2096	PLS
Lo7_2R_PPR_49	chr2R:F:667277409-667279304	2R	+	667277409	667279304	667.277	1895	PLS
Lo7_2R_PPR_50	chr3R:R:278300630-278297361	2R	-	667403154	667406078	667.403	2924	P
Lo7_2R_PPR_51	chr2R:R:717382739-717380472	2R	-	717380472	717382739	717.38	2267	PLS
Lo7_2R_PPR_52	chr3R:F:612517940-612520045	2R	+	718162513	718163937	718.163	1424	P
Lo7_2R_PPR_53	chr3R:R:348725335-348724058	2R	-	735025056	735026198	735.025	1142	P
Lo7_2R_PPR_54	chr3R:R:401309436-401308441	2R	-	737532874	737534703	737.533	1829	P
Lo7_2R_PPR_55	chr3R:F:697717054-697718232	2R	+	782412052	782414379	782.412	2327	P
Lo7_2R_PPR_56	chr2R:R:795096545-795094140	2R	-	795094140	795096545	795.094	2405	PLS
Lo7_2R_PPR_57	chr2R:F:812512766-812514490	2R	+	812512766	812514490	812.513	1724	PLS
Lo7_2R_PPR_58	chr3R:R:594363631-594362528	2R	-	813274715	813276016	813.275	1301	P
Lo7_2R_PPR_59	chr2R:R:817549627-817546961	2R	-	817546961	817549627	817.547	2666	PLS
Lo7_2R_PPR_60	chr3R:R:655975905-655974931	2R	-	828298186	828299607	828.298	1421	P
Lo7_2R_PPR_61	chr1R:F:69678225-69678965	2R	+	833951262	833951603	833.951	341	P	RFL
Lo7_2R_PPR_62	chr1R:F:69731943-69732728	2R	+	833951500	833952609	833.952	1109	P	RFL
Lo7_2R_PPR_63	chr2R:F:839910605-839911651	2R	+	839910605	839911651	839.911	1046	PLS
Lo7_2R_PPR_64	chr2R:F:840369704-840371353	2R	+	840369704	840371353	840.37	1649	PLS
Lo7_2R_PPR_65	chr2R:R:859682913-859681015	2R	-	859681015	859682913	859.681	1898	PLS
Lo7_2R_PPR_66	chr2R:R:873368748-873367810	2R	-	873367810	873368748	873.368	938	PLS
Lo7_2R_PPR_67	chr3R:R:75782929-75781352	2R	-	883816761	883818215	883.817	1454	P
Lo7_2R_PPR_68	chr3R:R:76203345-76201771	2R	-	888406468	888408981	888.406	2513	P
Lo7_2R_PPR_69	chr3R:R:766506190-766504190	2R	-	893761802	893763982	893.762	2180	P
Lo7_2R_PPR_70	chr1R:F:69741724-69742470	2R	+	893918018	893920333	893.918	2315	P	RFL
Lo7_2R_PPR_71	chr1R:F:78336648-78338558	2R	+	893926384	893928711	893.926	2327	P	RFL
Lo7_2R_PPR_72	chr1R:R:146432023-146430383	2R	+	893954206	893954922	893.954	716	P	RFL
Lo7_2R_PPR_73	chr1R:R:152191702-152190152	2R	+	894011101	894013146	894.011	2045	P	RFL
Lo7_2R_PPR_74	chr1R:R:16219781-16217424	2R	+	894022304	894024619	894.022	2315	P	RFL
Lo7_2R_PPR_75	chr1R:R:327779515-327777716	2R	+	894100223	894102538	894.1	2315	P	RFL
Lo7_2R_PPR_76	chr1R:R:358604590-358602869	2R	+	894168614	894170929	894.169	2315	P	RFL
Lo7_2R_PPR_77	chr1R:R:359044493-359043210	2R	+	894481810	894484137	894.482	2327	P	RFL
Lo7_2R_PPR_78	chr1R:R:377652849-377651662	2R	+	894518261	894520576	894.518	2315	P	RFL
Lo7_2R_PPR_79	chr1R:R:424586977-424585097	2R	+	894700597	894702633	894.701	2036	P	RFL
Lo7_2R_PPR_80	chr1R:R:46214133-46212046	2R	-	894825792	894828101	894.826	2309	P	RFL
Lo7_2R_PPR_81	chr1R:R:46242999-46240390	2R	-	894840409	894842724	894.84	2315	P	RFL
Lo7_2R_PPR_82	chr2R:R:909226049-909223821	2R	-	909223821	909226049	909.224	2228	PLS
Lo7_2R_PPR_83	chr2R:F:910011496-910013895	2R	+	910011496	910013895	910.011	2399	PLS
Lo7_2R_PPR_84	chr3R:F:764366149-764367558	2R	+	910528045	910529226	910.528	1181	P
Lo7_2R_PPR_85	chr3R:F:764632821-764634251	2R	+	910896207	910897439	910.896	1232	P
Lo7_2R_PPR_86	chr3R:F:768927364-768928533	2R	+	911187631	911188497	911.188	866	P
Lo7_2R_PPR_87	chr3R:R:866030129-866028657	2R	-	915859513	915861141	915.86	1628	P
Lo7_2R_PPR_88	chr2R:R:915873073-915871373	2R	-	915871373	915873073	915.871	1700	PLS
Lo7_2R_PPR_89	chr3R:R:876232200-876231205	2R	-	927015453	927015941	927.015	488	P
Lo7_2R_PPR_90	chr2R:R:931404651-931402537	2R	-	931402537	931404651	931.403	2114	PLS
Lo7_2R_PPR_91	chr2R:R:931437095-931435149	2R	-	931435149	931437095	931.435	1946	PLS
Lo7_3R_PPR_1	chr3R:R:90799837-90798140	3R	+	3231779	3233959	3.23178	2180	P
Lo7_3R_PPR_2	chr3R:F:14160835-14162967	3R	+	14160835	14162967	14.1608	2132	PLS
Lo7_3R_PPR_3	chr4R:F:889846002-889847513	3R	-	75781352	75782929	75.7814	1577	P
Lo7_3R_PPR_4	chr4R:F:889924849-889926384	3R	-	76201771	76203345	76.2018	1574	P
Lo7_3R_PPR_5	chr3R:R:82379819-82376997	3R	-	82376997	82379819	82.377	2822	PLS
Lo7_3R_PPR_6	chr3R:R:83025749-83023182	3R	-	83023182	83025749	83.0232	2567	PLS
Lo7_3R_PPR_7	chr4R:R:56288523-56285245	3R	-	90798140	90799837	90.7981	1697	P
Lo7_3R_PPR_8	chr4R:F:887668382-887669560	3R	+	97717546	97719417	97.7175	1871	P
Lo7_3R_PPR_9	chr3R:F:103608679-103610433	3R	+	103608679	103610433	103.609	1754	PLS
Lo7_3R_PPR_10	chr3R:R:880293529-880291928	3R	+	106374234	106375823	106.374	1589	P
Lo7_3R_PPR_11	chr3R:F:108162410-108165070	3R	+	108162410	108165070	108.162	2660	PLS
Lo7_3R_PPR_12	chr3R:F:119293873-119294964	3R	+	119293873	119294964	119.294	1091	PLS
Lo7_3R_PPR_13	chr3R:F:153527205-153529091	3R	+	153527205	153529091	153.527	1886	PLS
Lo7_3R_PPR_14	chr3R:F:185333489-185336734	3R	+	185333489	185336734	185.333	3245	PLS
Lo7_3R_PPR_15	chr3R:F:200280747-200282690	3R	+	200280747	200282690	200.281	1943	PLS
Lo7_3R_PPR_16	chr3R:R:880415055-880413454	3R	+	220093094	220093966	220.093	872	P
Lo7_3R_PPR_17	chr3R:R:880695452-880693749	3R	+	220094004	220094861	220.094	857	P
Lo7_3R_PPR_18	chr4R:F:887669535-887670668	3R	-	269745616	269748252	269.746	2636	P
Lo7_3R_PPR_19	chr3R:R:271591614-271590121	3R	-	271590121	271591614	271.59	1493	PLS
Lo7_3R_PPR_20	chr4R:F:888833460-888834056	3R	-	278297361	278300630	278.297	3269	P
Lo7_3R_PPR_21	chr4R:F:888841986-888842477	3R	-	348724058	348725335	348.724	1277	P
Lo7_3R_PPR_22	chr4R:F:889318210-889319001	3R	-	401308441	401309436	401.308	995	P
Lo7_3R_PPR_23	chr4R:F:186915887-186916984	3R	+	401309655	401311373	401.31	1718	P
Lo7_3R_PPR_24	chr3R:F:530196741-530199908	3R	+	530196741	530199908	530.197	3167	PLS
Lo7_3R_PPR_25	chr4R:F:32782102-32783769	3R	+	544087721	544089709	544.088	1988	P
Lo7_3R_PPR_26	chr3R:F:544841951-544844407	3R	+	544841951	544844407	544.842	2456	PLS
Lo7_3R_PPR_27	chr3R:F:560419367-560421175	3R	+	560419367	560421175	560.419	1808	PLS
Lo7_3R_PPR_28	chr4R:F:889319057-889319335	3R	-	567467892	567470297	567.468	2405	P
Lo7_3R_PPR_29	chr4R:F:889835560-889836174	3R	-	594362528	594363631	594.363	1103	P
Lo7_3R_PPR_30	chr4R:F:34757189-34758979	3R	+	612517940	612520045	612.518	2105	P
Lo7_3R_PPR_31	chr3R:F:624642148-624644316	3R	+	624642148	624644316	624.642	2168	PLS
Lo7_3R_PPR_32	chr3R:F:628932566-628934359	3R	+	628932566	628934359	628.933	1793	PLS
Lo7_3R_PPR_33	chr4R:F:889836177-889837169	3R	-	655974931	655975905	655.975	974	P
Lo7_3R_PPR_34	chr3R:F:660203688-660205469	3R	+	660203688	660205469	660.204	1781	PLS
Lo7_3R_PPR_35	chr3R:R:660246555-660244699	3R	-	660244699	660246555	660.245	1856	PLS
Lo7_3R_PPR_36	chr3R:F:661037410-661038285	3R	+	661037410	661038285	661.037	875	PLS
Lo7_3R_PPR_37	chr3R:F:661038972-661039988	3R	+	661038972	661039988	661.039	1016	PLS
Lo7_3R_PPR_38	chr4R:F:382219351-382220991	3R	+	697717054	697718232	697.717	1178	P
Lo7_3R_PPR_39	chr3R:R:707817197-707814528	3R	-	707814528	707817197	707.815	2669	PLS
Lo7_3R_PPR_40	chr3R:F:733418384-733420366	3R	+	733418384	733420366	733.418	1982	PLS
Lo7_3R_PPR_41	chr3R:R:738397889-738396150	3R	-	738396150	738397889	738.396	1739	PLS
Lo7_3R_PPR_42	chr3R:R:743691027-743689570	3R	-	743689570	743691027	743.69	1457	PLS
Lo7_3R_PPR_43	chr3R:R:751563760-751562408	3R	-	751562408	751563760	751.562	1352	PLS
Lo7_3R_PPR_44	chr3R:R:752098844-752097300	3R	-	752097300	752098844	752.097	1544	PLS
Lo7_3R_PPR_45	chr4R:F:46147610-46149556	3R	+	762103593	762105602	762.104	2009	P
Lo7_3R_PPR_46	chr4R:F:55213138-55214379	3R	+	764366149	764367558	764.366	1409	P
Lo7_3R_PPR_47	chr4R:F:589727421-589729214	3R	+	764632821	764634251	764.633	1430	P
Lo7_3R_PPR_48	chr4R:R:101309411-101307729	3R	-	766504190	766506190	766.504	2000	P
Lo7_3R_PPR_49	chr4R:F:589735553-589736884	3R	+	768927364	768928533	768.927	1169	P
Lo7_3R_PPR_50	chr3R:F:774366277-774367791	3R	+	774366277	774367791	774.366	1514	PLS
Lo7_3R_PPR_51	chr4R:F:625924192-625925703	3R	+	776560299	776561729	776.56	1430	P
Lo7_3R_PPR_52	chr4R:F:643848878-643851373	3R	+	776565770	776567410	776.566	1640	P
Lo7_3R_PPR_53	chr3R:F:785244927-785245937	3R	+	785244927	785245937	785.245	1010	PLS
Lo7_3R_PPR_54	chr3R:F:785249505-785250239	3R	+	785249505	785250239	785.25	734	PLS
Lo7_3R_PPR_55	chr3R:R:788050554-788048857	3R	-	788048857	788050554	788.049	1697	PLS
Lo7_3R_PPR_56	chr3R:R:788052464-788051046	3R	-	788051046	788052464	788.051	1418	PLS
Lo7_3R_PPR_57	chr4R:F:643918366-643921962	3R	+	788052414	788054345	788.052	1931	P
Lo7_3R_PPR_58	chr3R:R:797201246-797199438	3R	-	797199438	797201246	797.199	1808	PLS
Lo7_3R_PPR_59	chr3R:F:798539558-798541489	3R	+	798539558	798541489	798.54	1931	PLS
Lo7_3R_PPR_60	chr4R:F:663631271-663632455	3R	+	811493925	811496045	811.494	2120	P
Lo7_3R_PPR_61	chr3R:F:819688631-819690004	3R	+	819688631	819690004	819.689	1373	PLS
Lo7_3R_PPR_62	chr4R:F:685454286-685456301	3R	+	824031544	824032767	824.032	1223	P
Lo7_3R_PPR_63	chr3R:R:831228598-831226640	3R	-	831226640	831228598	831.227	1958	PLS
Lo7_3R_PPR_64	chr4R:F:71755200-71758457	3R	+	835672205	835674439	835.672	2234	P
Lo7_3R_PPR_65	chr3R:F:836660760-836662706	3R	+	836660760	836662706	836.661	1946	PLS
Lo7_3R_PPR_66	chr3R:F:843812501-843814165	3R	+	843812501	843814165	843.813	1664	PLS
Lo7_3R_PPR_67	chr4R:R:464800196-464798358	3R	-	866028657	866030129	866.029	1472	P
Lo7_3R_PPR_68	chr4R:F:740895389-740898691	3R	+	868999490	869001358	868.999	1868	P
Lo7_3R_PPR_69	chr4R:R:498759842-498758466	3R	-	876231205	876232200	876.231	995	P
Lo7_3R_PPR_70	chr4R:R:508953774-508951240	3R	-	880291928	880293529	880.292	1601	P
Lo7_3R_PPR_71	chr4R:R:524484460-524483117	3R	-	880413454	880415055	880.413	1601	P
Lo7_3R_PPR_72	chr4R:R:543605938-543604016	3R	-	880693749	880695452	880.694	1703	P
Lo7_3R_PPR_73	chr3R:R:890088203-890086665	3R	-	890086665	890088203	890.087	1538	PLS
Lo7_3R_PPR_74	chr3R:F:896373056-896374672	3R	+	896373056	896374672	896.373	1616	PLS
Lo7_3R_PPR_75	chr4R:F:805711199-805712842	3R	+	904125178	904126659	904.125	1481	P
Lo7_3R_PPR_76	chr3R:R:909450582-909449026	3R	-	909449026	909450582	909.449	1556	PLS
Lo7_3R_PPR_77	chr3R:R:909799924-909798158	3R	-	909798158	909799924	909.798	1766	PLS
Lo7_3R_PPR_78	chr4R:F:815245424-815246878	3R	+	910048327	910049808	910.048	1481	P
Lo7_3R_PPR_79	chr3R:R:910617990-910616233	3R	-	910616233	910617990	910.616	1757	PLS
Lo7_3R_PPR_80	chr3R:F:934274674-934277142	3R	+	934274674	934277142	934.275	2468	PLS
Lo7_3R_PPR_81	chr4R:F:853585203-853586633	3R	+	963212155	963213672	963.212	1517	P
Lo7_4R_PPR_1	chr4R:F:21384356-21386728	4R	+	21384356	21386728	21.3844	2372	PLS
Lo7_4R_PPR_2	chr4R:R:30369034-30366551	4R	-	30366551	30369034	30.3666	2483	PLS
Lo7_4R_PPR_3	chr4R:R:690255483-690254767	4R	+	32782102	32783769	32.7821	1667	P
Lo7_4R_PPR_4	chr4R:R:690256856-690255933	4R	+	34757189	34758979	34.7572	1790	P
Lo7_4R_PPR_5	chr4R:R:41249105-41247324	4R	-	41247324	41249105	41.2473	1781	PLS
Lo7_4R_PPR_6	chr4R:R:809309910-809309374	4R	+	46147610	46149556	46.1476	1946	P
Lo7_4R_PPR_7	chr4R:R:54326754-54325237	4R	-	54325237	54326754	54.3252	1517	PLS
Lo7_4R_PPR_8	chr4R:R:855557011-855555647	4R	+	55213138	55214379	55.2131	1241	P
Lo7_4R_PPR_9	chr5R:F:709083398-709085038	4R	-	56285245	56288523	56.2852	3278	P
Lo7_4R_PPR_10	chr5R:F:157168620-157170680	4R	+	71755200	71758457	71.7552	3257	P
Lo7_4R_PPR_11	chr4R:R:84159424-84157604	4R	-	84157604	84159424	84.1576	1820	PLS
Lo7_4R_PPR_12	chr5R:F:854495983-854498301	4R	-	99705814	99707478	99.7058	1664	P
Lo7_4R_PPR_13	chr5R:F:52125253-52126875	4R	-	101307729	101309411	101.308	1682	P
Lo7_4R_PPR_14	chr4R:F:117529741-117531159	4R	+	117529741	117531159	117.53	1418	PLS
Lo7_4R_PPR_15	chr4R:F:123013044-123014498	4R	+	123013044	123014498	123.013	1454	PLS
Lo7_4R_PPR_16	chr4R:F:142883342-142885456	4R	+	142883342	142885456	142.883	2114	PLS
Lo7_4R_PPR_17	chr4R:F:153848465-153850045	4R	+	153848465	153850045	153.848	1580	PLS
Lo7_4R_PPR_18	chr4R:F:164122762-164124549	4R	+	164122762	164124549	164.123	1787	PLS
Lo7_4R_PPR_19	chr4R:R:174409836-174407962	4R	-	174407962	174409836	174.408	1874	PLS
Lo7_4R_PPR_20	chr4R:F:176017955-176020723	4R	+	176017955	176020723	176.018	2768	PLS
Lo7_4R_PPR_21	chr4R:R:665577567-665575048	4R	+	186915887	186916984	186.916	1097	P
Lo7_4R_PPR_22	chr4R:R:187013710-187012298	4R	-	187012298	187013710	187.012	1412	PLS
Lo7_4R_PPR_23	chr4R:R:719614078-719611994	4R	+	382219351	382220991	382.219	1640	P
Lo7_4R_PPR_24	chr5R:F:539100778-539102574	4R	-	464798358	464800196	464.798	1838	P
Lo7_4R_PPR_25	chr5R:F:626622263-626623561	4R	-	498758466	498759842	498.758	1376	P
Lo7_4R_PPR_26	chr5R:F:645519357-645521906	4R	-	508951240	508953774	508.951	2534	P
Lo7_4R_PPR_27	chr4R:F:513216360-513218279	4R	+	513216360	513218279	513.216	1919	PLS
Lo7_4R_PPR_28	chr4R:R:513760896-513759382	4R	-	513759382	513760896	513.759	1514	PLS
Lo7_4R_PPR_29	chr4R:R:522808414-522806435	4R	-	522806435	522808414	522.806	1979	PLS
Lo7_4R_PPR_30	chr5R:F:645836758-645837663	4R	-	524483117	524484460	524.483	1343	P
Lo7_4R_PPR_31	chr4R:R:540465789-540463771	4R	-	540463771	540465789	540.464	2018	PLS
Lo7_4R_PPR_32	chr5R:F:698130112-698132367	4R	-	543604016	543605938	543.604	1922	P
Lo7_4R_PPR_33	chr4R:R:862099749-862097677	4R	+	589727421	589729214	589.727	1793	P
Lo7_4R_PPR_34	chr4R:R:886856497-886855733	4R	+	589735553	589736884	589.736	1331	P
Lo7_4R_PPR_35	chr4R:F:607673592-607675385	4R	+	607673592	607675385	607.674	1793	PLS
Lo7_4R_PPR_36	chr4R:F:607802827-607804368	4R	+	607802827	607804368	607.803	1541	PLS
Lo7_4R_PPR_37	chr4R:R:609295038-609292996	4R	-	609292996	609295038	609.293	2042	PLS
Lo7_4R_PPR_38	chr4R:F:613054137-613055933	4R	+	613054137	613055933	613.054	1796	PLS
Lo7_4R_PPR_39	chr4R:R:888066175-888064340	4R	+	625924192	625925703	625.924	1511	P
Lo7_4R_PPR_40	chr4R:F:627383927-627385345	4R	+	627383927	627385345	627.384	1418	PLS
Lo7_4R_PPR_41	chr4R:R:888221713-888219725	4R	+	643848878	643851373	643.849	2495	P
Lo7_4R_PPR_42	chr4R:R:888266535-888265507	4R	+	643918366	643921962	643.918	3596	P
Lo7_4R_PPR_43	chr4R:R:655126745-655124160	4R	-	655124160	655126745	655.124	2585	PLS
Lo7_4R_PPR_44	chr4R:F:661864848-661867217	4R	+	661864848	661867217	661.865	2369	PLS
Lo7_4R_PPR_45	chr4R:R:661870720-661868702	4R	-	661868702	661870720	661.869	2018	PLS
Lo7_4R_PPR_46	chr4R:R:889509173-889507662	4R	+	663631271	663632455	663.631	1184	P
Lo7_4R_PPR_47	chr5R:F:723081322-723082776	4R	-	665575048	665577567	665.575	2519	P
Lo7_4R_PPR_48	chr4R:R:99707478-99705814	4R	+	685454286	685456301	685.454	2015	P
Lo7_4R_PPR_49	chr5R:F:741244823-741246760	4R	-	690254767	690255483	690.255	716	P
Lo7_4R_PPR_50	chr5R:F:756991328-756993487	4R	-	690255933	690256856	690.256	923	P
Lo7_4R_PPR_51	chr5R:F:803262425-803262802	4R	-	719611994	719614078	719.612	2084	P
Lo7_4R_PPR_52	chr4R:F:726773691-726775814	4R	+	726773691	726775814	726.774	2123	PLS
Lo7_4R_PPR_53	chr4R:F:739899966-739902359	4R	+	739899966	739902359	739.9	2393	PLS
Lo7_4R_PPR_54	chr5R:F:328928132-328930267	4R	+	740895389	740898691	740.895	3302	P
Lo7_4R_PPR_55	chr4R:F:750729729-750731588	4R	+	750729729	750731588	750.73	1859	PLS
Lo7_4R_PPR_56	chr4R:F:780094717-780096900	4R	+	780094717	780096900	780.095	2183	PLS
Lo7_4R_PPR_57	chr5R:F:356399360-356401966	4R	+	805711199	805712842	805.711	1643	P
Lo7_4R_PPR_58	chr4R:F:806543686-806544693	4R	+	806543686	806544693	806.544	1007	PLS
Lo7_4R_PPR_59	chr4R:F:806544782-806545393	4R	+	806544782	806545393	806.545	611	PLS
Lo7_4R_PPR_60	chr2R:F:154416471-154418648	4R	-	809309374	809309910	809.309	536	P	RFL
Lo7_4R_PPR_61	chr5R:F:375206148-375207179	4R	+	815245424	815246878	815.245	1454	P
Lo7_4R_PPR_62	chr4R:F:823472043-823473833	4R	+	823472043	823473833	823.472	1790	PLS
Lo7_4R_PPR_63	chr4R:R:853299559-853297466	4R	-	853297466	853299559	853.297	2093	PLS
Lo7_4R_PPR_64	chr4R:R:853361808-853359712	4R	-	853359712	853361808	853.36	2096	PLS
Lo7_4R_PPR_65	chr4R:R:853420350-853418236	4R	-	853418236	853420350	853.418	2114	PLS
Lo7_4R_PPR_66	chr5R:F:513049095-513051878	4R	+	853585203	853586633	853.585	1430	P
Lo7_4R_PPR_67	chr5R:F:851128966-851130216	4R	-	855555647	855557011	855.556	1364	P
Lo7_4R_PPR_68	chr4R:R:860685227-860683629	4R	-	860683629	860685227	860.684	1598	PLS
Lo7_4R_PPR_69	chr2R:F:173916764-173918569	4R	-	862097677	862099749	862.098	2072	P	RFL
Lo7_4R_PPR_70	chr4R:R:877635335-877633803	4R	-	877633803	877635335	877.634	1532	PLS
Lo7_4R_PPR_71	chr4R:F:884018706-884020979	4R	+	884018706	884020979	884.019	2273	PLS
Lo7_4R_PPR_72	chr2R:F:23625894-23626361	4R	-	886855733	886856497	886.856	764	P	RFL
Lo7_4R_PPR_73	chr1R:R:46283569-46280930	4R	+	887668382	887669560	887.668	1178	P	RFL
Lo7_4R_PPR_74	chr1R:R:505368370-505366724	4R	+	887669535	887670668	887.67	1133	P	RFL
Lo7_4R_PPR_75	chr2R:F:250257341-250259404	4R	-	888064340	888066175	888.064	1835	P	RFL
Lo7_4R_PPR_76	chr2R:F:44105512-44107491	4R	-	888219725	888221713	888.22	1988	P	RFL
Lo7_4R_PPR_77	chr2R:F:527349229-527350635	4R	-	888265507	888266535	888.266	1028	P	RFL
Lo7_4R_PPR_78	chr1R:R:517869385-517867877	4R	+	888833460	888834056	888.833	596	P	RFL
Lo7_4R_PPR_79	chr1R:R:61117958-61117251	4R	+	888841986	888842477	888.842	491	P	RFL
Lo7_4R_PPR_80	chr1R:R:61123565-61123152	4R	+	889318210	889319001	889.318	791	P	RFL
Lo7_4R_PPR_81	chr1R:R:647359154-647357235	4R	+	889319057	889319335	889.319	278	P	RFL
Lo7_4R_PPR_82	chr2R:F:610373579-610375606	4R	-	889507662	889509173	889.508	1511	P	RFL
Lo7_4R_PPR_83	chr1R:R:75515432-75514827	4R	+	889835560	889836174	889.836	614	P	RFL
Lo7_4R_PPR_84	chr1R:R:75522785-75522351	4R	+	889836177	889837169	889.836	992	P	RFL
Lo7_4R_PPR_85	chr1R:R:75532224-75531196	4R	+	889846002	889847513	889.846	1511	P	RFL
Lo7_4R_PPR_86	chr2R:F:14280613-14283564	4R	+	889924849	889926384	889.925	1535	P	RFL
Lo7_5R_PPR_1	chr6R:F:3804922-3807648	5R	-	25416886	25417497	25.4169	611	P
Lo7_5R_PPR_2	chr5R:F:26315968-26317776	5R	+	26315968	26317776	26.316	1808	PLS
Lo7_5R_PPR_3	chr5R:F:27087922-27090132	5R	+	27087922	27090132	27.0879	2210	PLS
Lo7_5R_PPR_4	chr6R:F:440062074-440063459	5R	-	27829055	27831202	27.8291	2147	P
Lo7_5R_PPR_5	chr5R:F:40115470-40117326	5R	+	40115470	40117326	40.1155	1856	PLS
Lo7_5R_PPR_6	chr5R:R:49228121-49226022	5R	-	49226022	49228121	49.226	2099	PLS
Lo7_5R_PPR_7	chr5R:R:382826569-382824368	5R	+	52125253	52126875	52.1253	1622	P
Lo7_5R_PPR_8	chr6R:F:157769-158878	5R	-	100010803	100013622	100.011	2819	P
Lo7_5R_PPR_9	chr5R:F:119610381-119612195	5R	+	119610381	119612195	119.61	1814	PLS
Lo7_5R_PPR_10	chr6R:F:204672431-204673603	5R	-	148657574	148659520	148.658	1946	P
Lo7_5R_PPR_11	chr5R:R:100013622-100010803	5R	+	157168620	157170680	157.169	2060	P
Lo7_5R_PPR_12	chr5R:F:163883915-163886671	5R	+	163883915	163886671	163.884	2756	PLS
Lo7_5R_PPR_13	chr6R:F:376332570-376334069	5R	-	180862466	180863728	180.862	1262	P
Lo7_5R_PPR_14	chr5R:F:213424107-213426170	5R	+	213424107	213426170	213.424	2063	PLS
Lo7_5R_PPR_15	chr5R:F:323345471-323347054	5R	+	323345471	323347054	323.345	1583	PLS
Lo7_5R_PPR_16	chr5R:R:327808235-327806385	5R	-	327806385	327808235	327.806	1850	PLS
Lo7_5R_PPR_17	chr5R:R:148659520-148657574	5R	+	328928132	328930267	328.928	2135	P
Lo7_5R_PPR_18	chr5R:R:180863728-180862466	5R	+	356399360	356401966	356.399	2606	P
Lo7_5R_PPR_19	chr5R:R:25417497-25416886	5R	+	375206148	375207179	375.206	1031	P
Lo7_5R_PPR_20	chr5R:R:375793465-375791120	5R	-	375791120	375793465	375.791	2345	PLS
Lo7_5R_PPR_21	chr5R:F:376393945-376395933	5R	+	376393945	376395933	376.394	1988	PLS
Lo7_5R_PPR_22	chr5R:F:376657583-376659523	5R	+	376657583	376659523	376.658	1940	PLS
Lo7_5R_PPR_23	chr5R:R:376725166-376723103	5R	-	376723103	376725166	376.723	2063	PLS
Lo7_5R_PPR_24	chr6R:F:489246964-489248457	5R	-	382824368	382826569	382.824	2201	P
Lo7_5R_PPR_25	chr6R:F:523758873-523760345	5R	-	394458177	394460738	394.458	2561	P
Lo7_5R_PPR_26	chr5R:R:440911840-440911010	5R	-	440911010	440911840	440.911	830	PLS
Lo7_5R_PPR_27	chr5R:R:440913608-440911974	5R	-	440911974	440913608	440.912	1634	PLS
Lo7_5R_PPR_28	chr6R:F:591739869-591741152	5R	-	466142459	466144417	466.142	1958	P
Lo7_5R_PPR_29	chr5R:R:27831202-27829055	5R	+	513049095	513051878	513.049	2783	P
Lo7_5R_PPR_30	chr5R:F:522410519-522412951	5R	+	522410519	522412951	522.411	2432	PLS
Lo7_5R_PPR_31	chr5R:R:522524922-522523429	5R	-	522523429	522524922	522.523	1493	PLS
Lo7_5R_PPR_32	chr6R:F:622736676-622738289	5R	-	524003125	524005098	524.003	1973	P
Lo7_5R_PPR_33	chr5R:F:524146223-524147812	5R	+	524146223	524147812	524.146	1589	PLS
Lo7_5R_PPR_34	chr5R:R:394460738-394458177	5R	+	539100778	539102574	539.101	1796	P
Lo7_5R_PPR_35	chr5R:F:548251851-548253602	5R	+	548251851	548253602	548.252	1751	PLS
Lo7_5R_PPR_36	chr5R:F:549581834-549583828	5R	+	549581834	549583828	549.582	1994	PLS
Lo7_5R_PPR_37	chr5R:F:554716375-554718246	5R	+	554716375	554718246	554.716	1871	PLS
Lo7_5R_PPR_38	chr5R:R:598101306-598098808	5R	-	598098808	598101306	598.099	2498	PLS
Lo7_5R_PPR_39	chr6R:F:622739546-622740085	5R	-	604304750	604306444	604.305	1694	P
Lo7_5R_PPR_40	chr5R:R:604320175-604318832	5R	-	604318832	604320175	604.319	1343	PLS
Lo7_5R_PPR_41	chr5R:F:611279905-611281833	5R	+	611279905	611281833	611.28	1928	PLS
Lo7_5R_PPR_42	chr5R:R:466144417-466142459	5R	+	626622263	626623561	626.622	1298	P
Lo7_5R_PPR_43	chr6R:F:636587514-636590315	5R	-	643614121	643615737	643.614	1616	P
Lo7_5R_PPR_44	chr5R:R:524005098-524003125	5R	+	645519357	645521906	645.519	2549	P
Lo7_5R_PPR_45	chr5R:R:604306444-604304750	5R	+	645836758	645837663	645.837	905	P
Lo7_5R_PPR_46	chr5R:R:643615737-643614121	5R	+	698130112	698132367	698.13	2255	P
Lo7_5R_PPR_47	chr5R:F:698788856-698790415	5R	+	698788856	698790415	698.789	1559	PLS
Lo7_5R_PPR_48	chr5R:R:796854096-796852492	5R	+	709083398	709085038	709.083	1640	P
Lo7_5R_PPR_49	chr5R:R:712903641-712901674	5R	-	712901674	712903641	712.902	1967	PLS
Lo7_5R_PPR_50	chr5R:R:811573525-811572893	5R	+	723081322	723082776	723.081	1454	P
Lo7_5R_PPR_51	chr5R:R:731599749-731597344	5R	-	731597344	731599749	731.597	2405	PLS
Lo7_5R_PPR_52	chr5R:R:811575027-811573585	5R	+	741244823	741246760	741.245	1937	P
Lo7_5R_PPR_53	chr5R:R:743955318-743952685	5R	-	743952685	743955318	743.953	2633	PLS
Lo7_5R_PPR_54	chr5R:F:756917508-756919304	5R	+	756917508	756919304	756.918	1796	PLS
Lo7_5R_PPR_55	chr5R:R:844060899-844059595	5R	+	756991328	756993487	756.991	2159	P
Lo7_5R_PPR_56	chr6R:F:654745449-654746690	5R	-	796852492	796854096	796.852	1604	P
Lo7_5R_PPR_57	chr6R:F:13043155-13044624	5R	+	803262425	803262802	803.262	377	P
Lo7_5R_PPR_58	chr5R:R:805861312-805859291	5R	-	805859291	805861312	805.859	2021	PLS
Lo7_5R_PPR_59	chr5R:F:809123992-809125626	5R	+	809123992	809125626	809.124	1634	PLS
Lo7_5R_PPR_60	chr6R:F:666568803-666570161	5R	-	811572893	811573525	811.573	632	P
Lo7_5R_PPR_61	chr6R:F:669390415-669392910	5R	-	811573585	811575027	811.574	1442	P
Lo7_5R_PPR_62	chr5R:R:829692601-829690235	5R	-	829690235	829692601	829.69	2366	PLS
Lo7_5R_PPR_63	chr6R:F:7028049-7029221	5R	-	844059595	844060899	844.06	1304	P
Lo7_5R_PPR_64	chr5R:F:846566648-846567871	5R	+	846566648	846567871	846.567	1223	PLS
Lo7_5R_PPR_65	chr5R:F:846609684-846611399	5R	+	846609684	846611399	846.61	1715	PLS
Lo7_5R_PPR_66	chr6R:F:13048901-13049410	5R	+	851128966	851130216	851.129	1250	P
Lo7_5R_PPR_67	chr6R:F:13049419-13049985	5R	+	854495983	854498301	854.496	2318	P
Lo7_6R_PPR_1	chr6R:F:7085703-7086833	6R	+	157769	158878	0.157769	1109	P
Lo7_6R_PPR_2	chr6R:R:3353633-3352353	6R	-	3352353	3353633	3.35235	1280	PLS
Lo7_6R_PPR_3	chr6R:F:785565351-785566130	6R	+	3804922	3807648	3.80492	2726	P
Lo7_6R_PPR_4	chr6R:R:4353988-4352006	6R	-	4352006	4353988	4.35201	1982	PLS
Lo7_6R_PPR_5	chr6R:F:6782003-6783985	6R	+	6782003	6783985	6.782	1982	PLS
Lo7_6R_PPR_6	chr6R:R:9960421-9957740	6R	+	7028049	7029221	7.02805	1172	P
Lo7_6R_PPR_7	chr7R:F:122522279-122524819	6R	+	7085703	7086833	7.0857	1130	P
Lo7_6R_PPR_8	chr7R:F:129536484-129538031	6R	+	7096881	7097696	7.09688	815	P
Lo7_6R_PPR_9	chr7R:R:102436054-102435035	6R	-	7431974	7433188	7.43197	1214	P
Lo7_6R_PPR_10	chr7R:R:141130013-141127953	6R	-	7442813	7444033	7.44281	1220	P
Lo7_6R_PPR_11	chr7R:R:242358574-242358014	6R	-	9957740	9960421	9.95774	2681	P
Lo7_6R_PPR_12	chr2R:F:613813711-613814601	6R	+	13043155	13044624	13.0432	1469	P	RFL
Lo7_6R_PPR_13	chr2R:F:631039337-631041163	6R	+	13048901	13049410	13.0489	509	P	RFL
Lo7_6R_PPR_14	chr2R:F:69895873-69898059	6R	+	13049419	13049985	13.0494	566	P	RFL
Lo7_6R_PPR_15	chr6R:F:64948286-64949704	6R	+	64948286	64949704	64.9483	1418	PLS
Lo7_6R_PPR_16	chr6R:R:71744827-71742413	6R	-	71742413	71744827	71.7424	2414	PLS
Lo7_6R_PPR_17	chr6R:F:82372489-82374381	6R	+	82372489	82374381	82.3725	1892	PLS
Lo7_6R_PPR_18	chr7R:F:60093642-60095675	6R	-	112158436	112159023	112.158	587	P
Lo7_6R_PPR_19	chr7R:F:703198424-703200931	6R	-	117194950	117196746	117.195	1796	P
Lo7_6R_PPR_20	chr6R:F:135367924-135370080	6R	+	135367924	135370080	135.368	2156	PLS
Lo7_6R_PPR_21	chr6R:R:188414774-188413686	6R	-	188413686	188414774	188.414	1088	PLS
Lo7_6R_PPR_22	chr6R:R:188709764-188707779	6R	-	188707779	188709764	188.708	1985	PLS
Lo7_6R_PPR_23	chr6R:F:7096881-7097696	6R	+	204672431	204673603	204.672	1172	P
Lo7_6R_PPR_24	chr6R:F:239299639-239302275	6R	+	239299639	239302275	239.3	2636	PLS
Lo7_6R_PPR_25	chr6R:R:341391758-341390898	6R	-	341390898	341391758	341.391	860	PLS
Lo7_6R_PPR_26	chr6R:F:732971108-732973831	6R	+	376332570	376334069	376.333	1499	P
Lo7_6R_PPR_27	chr7R:F:781007456-781008244	6R	-	395118190	395119101	395.118	911	P
Lo7_6R_PPR_28	chr6R:R:424902248-424900671	6R	-	424900671	424902248	424.901	1577	PLS
Lo7_6R_PPR_29	chr6R:F:431930060-431931535	6R	+	431930060	431931535	431.93	1475	PLS
Lo7_6R_PPR_30	chr6R:F:786324773-786326296	6R	+	440062074	440063459	440.062	1385	P
Lo7_6R_PPR_31	chr6R:F:466318036-466320012	6R	+	466318036	466320012	466.318	1976	PLS
Lo7_6R_PPR_32	chr6R:F:482971785-482974151	6R	+	482971785	482974151	482.972	2366	PLS
Lo7_6R_PPR_33	chr6R:R:487587919-487585820	6R	-	487585820	487587919	487.586	2099	PLS
Lo7_6R_PPR_34	chr6R:R:112159023-112158436	6R	+	489246964	489248457	489.247	1493	P
Lo7_6R_PPR_35	chr6R:R:117196746-117194950	6R	+	523758873	523760345	523.759	1472	P
Lo7_6R_PPR_36	chr6R:R:528565947-528563854	6R	-	528563854	528565947	528.564	2093	PLS
Lo7_6R_PPR_37	chr7R:F:781008437-781009390	6R	-	534190871	534192772	534.191	1901	P
Lo7_6R_PPR_38	chr6R:F:539263335-539265176	6R	+	539263335	539265176	539.263	1841	PLS
Lo7_6R_PPR_39	chr6R:R:541270501-541269389	6R	-	541269389	541270501	541.269	1112	PLS
Lo7_6R_PPR_40	chr6R:F:553224823-553226274	6R	+	553224823	553226274	553.225	1451	PLS
Lo7_6R_PPR_41	chr7R:F:95105836-95107782	6R	-	570120793	570122454	570.121	1661	P
Lo7_6R_PPR_42	chr2R:F:718162513-718163937	6R	-	575736189	575738657	575.736	2468	P	RFL
Lo7_6R_PPR_43	chr6R:R:395119101-395118190	6R	+	591739869	591741152	591.74	1283	P
Lo7_6R_PPR_44	chr6R:R:599162677-599160686	6R	-	599160686	599162677	599.161	1991	PLS
Lo7_6R_PPR_45	chr6R:F:611186244-611187725	6R	+	611186244	611187725	611.186	1481	PLS
Lo7_6R_PPR_46	chr6R:F:611217803-611219278	6R	+	611217803	611219278	611.218	1475	PLS
Lo7_6R_PPR_47	chr6R:F:611319578-611321059	6R	+	611319578	611321059	611.32	1481	PLS
Lo7_6R_PPR_48	chr6R:F:611331664-611333112	6R	+	611331664	611333112	611.332	1448	PLS
Lo7_6R_PPR_49	chr6R:F:611439859-611441328	6R	+	611439859	611441328	611.44	1469	PLS
Lo7_6R_PPR_50	chr6R:F:611455638-611457101	6R	+	611455638	611457101	611.456	1463	PLS
Lo7_6R_PPR_51	chr6R:F:611514924-611516219	6R	+	611514924	611516219	611.515	1295	PLS
Lo7_6R_PPR_52	chr6R:F:611543538-611545019	6R	+	611543538	611545019	611.544	1481	PLS
Lo7_6R_PPR_53	chr6R:F:611604680-611605528	6R	+	611604680	611605528	611.605	848	PLS
Lo7_6R_PPR_54	chr6R:F:611605761-611606588	6R	+	611605761	611606588	611.606	827	PLS
Lo7_6R_PPR_55	chr6R:F:611679741-611681222	6R	+	611679741	611681222	611.68	1481	PLS
Lo7_6R_PPR_56	chr6R:R:534192772-534190871	6R	+	622736676	622738289	622.737	1613	P
Lo7_6R_PPR_57	chr6R:R:570122454-570120793	6R	+	622739546	622740085	622.74	539	P
Lo7_6R_PPR_58	chr6R:R:624303116-624301473	6R	-	624301473	624303116	624.301	1643	PLS
Lo7_6R_PPR_59	chr6R:R:575738657-575736189	6R	+	636587514	636590315	636.588	2801	P
Lo7_6R_PPR_60	chr6R:R:7433188-7431974	6R	+	654745449	654746690	654.745	1241	P
Lo7_6R_PPR_61	chr6R:R:7444033-7442813	6R	+	666568803	666570161	666.569	1358	P
Lo7_6R_PPR_62	chr6R:R:746479971-746477962	6R	+	669390415	669392910	669.39	2495	P
Lo7_6R_PPR_63	chr6R:F:692714901-692716706	6R	+	692714901	692716706	692.715	1805	PLS
Lo7_6R_PPR_64	chr6R:R:693793076-693790461	6R	-	693790461	693793076	693.79	2615	PLS
Lo7_6R_PPR_65	chr6R:F:723168191-723170929	6R	+	723168191	723170929	723.168	2738	PLS
Lo7_6R_PPR_66	chr7R:F:132727131-132728744	6R	+	732971108	732973831	732.971	2723	P
Lo7_6R_PPR_67	chr7R:R:156985838-156984189	6R	-	746477962	746479971	746.478	2009	P
Lo7_6R_PPR_68	chr6R:R:761965180-761964419	6R	-	761964419	761965180	761.964	761	PLS
Lo7_6R_PPR_69	chr6R:R:761966981-761965071	6R	-	761965071	761966981	761.965	1910	PLS
Lo7_6R_PPR_70	chr6R:F:776402881-776404677	6R	+	776402881	776404677	776.403	1796	PLS
Lo7_6R_PPR_71	chr7R:F:141595012-141596583	6R	+	785565351	785566130	785.565	779	P
Lo7_6R_PPR_72	chr6R:F:785570682-785572406	6R	+	785570682	785572406	785.571	1724	PLS
Lo7_6R_PPR_73	chr7R:F:591886800-591887306	6R	+	786324773	786326296	786.325	1523	P
Lo7_6R_PPR_74	chr6R:R:791110708-791108447	6R	-	791108447	791110708	791.108	2261	PLS
Lo7_6R_PPR_75	chr6R:F:804755388-804757631	6R	+	804755388	804757631	804.755	2243	PLS
Lo7_7R_PPR_1	chr7R:F:1508097-1509599	7R	+	1508097	1509599	1.5081	1502	PLS
Lo7_7R_PPR_2	chr7R:F:1724889-1726349	7R	+	1724889	1726349	1.72489	1460	PLS
Lo7_7R_PPR_3	chrUn:F:491223263-491223823	7R	-	4830975	4833095	4.83097	2120	P
Lo7_7R_PPR_4	chr7R:F:8213165-8214697	7R	+	8213165	8214697	8.21317	1532	PLS
Lo7_7R_PPR_5	chr7R:F:8217131-8219248	7R	+	8217131	8219248	8.21713	2117	PLS
Lo7_7R_PPR_6	chr7R:R:18723808-18721745	7R	-	18721745	18723808	18.7217	2063	PLS
Lo7_7R_PPR_7	chr7R:R:26475903-26475163	7R	-	26475163	26475903	26.4752	740	PLS
Lo7_7R_PPR_8	chr7R:R:26478375-26476588	7R	-	26476588	26478375	26.4766	1787	PLS
Lo7_7R_PPR_9	chr7R:R:32826838-32824466	7R	-	32824466	32826838	32.8245	2372	PLS
Lo7_7R_PPR_10	chr7R:R:735661056-735659821	7R	+	60093642	60095675	60.0936	2033	P
Lo7_7R_PPR_11	chr7R:F:62633729-62636695	7R	+	62633729	62636695	62.6337	2966	PLS
Lo7_7R_PPR_12	chr7R:R:87750380-87748866	7R	-	87748866	87750380	87.7489	1514	PLS
Lo7_7R_PPR_13	chr7R:F:89458714-89460354	7R	+	89458714	89460354	89.4587	1640	PLS
Lo7_7R_PPR_14	chrUn:F:76570447-76571349	7R	-	89742675	89746193	89.7427	3518	P
Lo7_7R_PPR_15	chr7R:R:89746193-89742675	7R	+	95105836	95107782	95.1058	1946	P
Lo7_7R_PPR_16	chrUn:F:21280881-21283700	7R	-	102435035	102436054	102.435	1019	P
Lo7_7R_PPR_17	chr7R:R:366682514-366680391	7R	+	122522279	122524819	122.522	2540	P
Lo7_7R_PPR_18	chr7R:R:407176433-407174217	7R	+	129536484	129538031	129.536	1547	P
Lo7_7R_PPR_19	chr7R:R:448643006-448641762	7R	+	132727131	132728744	132.727	1613	P
Lo7_7R_PPR_20	chrUn:F:266272094-266274154	7R	-	141127953	141130013	141.128	2060	P
Lo7_7R_PPR_21	chr7R:R:4833095-4830975	7R	+	141595012	141596583	141.595	1571	P
Lo7_7R_PPR_22	chr7R:R:141601171-141599984	7R	-	141599984	141601171	141.6	1187	PLS
Lo7_7R_PPR_23	chrUn:F:279407689-279408249	7R	-	156984189	156985838	156.984	1649	P
Lo7_7R_PPR_24	chr7R:F:171628483-171630366	7R	+	171628483	171630366	171.628	1883	PLS
Lo7_7R_PPR_25	chr7R:R:178207327-178205339	7R	-	178205339	178207327	178.205	1988	PLS
Lo7_7R_PPR_26	chr7R:F:220932990-220934390	7R	+	220932990	220934390	220.933	1400	PLS
Lo7_7R_PPR_27	chr7R:R:240837545-240835758	7R	-	240835758	240837545	240.836	1787	PLS
Lo7_7R_PPR_28	chrUn:F:3355731-3357587	7R	-	242358014	242358574	242.358	560	P
Lo7_7R_PPR_29	chr7R:F:267848090-267850168	7R	+	267848090	267850168	267.848	2078	PLS
Lo7_7R_PPR_30	chr7R:F:277149972-277151636	7R	+	277149972	277151636	277.15	1664	PLS
Lo7_7R_PPR_31	chr7R:F:294628172-294630112	7R	+	294628172	294630112	294.628	1940	PLS
Lo7_7R_PPR_32	chr7R:F:300215455-300217620	7R	+	300215455	300217620	300.215	2165	PLS
Lo7_7R_PPR_33	chr7R:R:318566694-318564952	7R	-	318564952	318566694	318.565	1742	PLS
Lo7_7R_PPR_34	chr7R:R:319580100-319578262	7R	-	319578262	319580100	319.578	1838	PLS
Lo7_7R_PPR_35	chrUn:F:36271973-36273640	7R	-	366680391	366682514	366.68	2123	P
Lo7_7R_PPR_36	chrUn:F:380768956-380771334	7R	-	407174217	407176433	407.174	2216	P
Lo7_7R_PPR_37	chrUn:F:386301173-386303521	7R	-	448641762	448643006	448.642	1244	P
Lo7_7R_PPR_38	chr7R:R:517150592-517148796	7R	-	517148796	517150592	517.149	1796	PLS
Lo7_7R_PPR_39	chr7R:F:520284490-520285755	7R	+	520284490	520285755	520.284	1265	PLS
Lo7_7R_PPR_40	chr7R:R:541208401-541206104	7R	-	541206104	541208401	541.206	2297	PLS
Lo7_7R_PPR_41	chr7R:R:543632305-543630218	7R	-	543630218	543632305	543.63	2087	PLS
Lo7_7R_PPR_42	chr7R:F:566303665-566305683	7R	+	566303665	566305683	566.304	2018	PLS
Lo7_7R_PPR_43	chr7R:F:578934734-578936752	7R	+	578934734	578936752	578.935	2018	PLS
Lo7_7R_PPR_44	chr7R:R:666019092-666017671	7R	+	591886800	591887306	591.887	506	P
Lo7_7R_PPR_45	chr7R:F:593390840-593392804	7R	+	593390840	593392804	593.391	1964	PLS
Lo7_7R_PPR_46	chr7R:R:642789214-642787634	7R	-	642787634	642789214	642.788	1580	PLS
Lo7_7R_PPR_47	chrUn:F:524580023-524580868	7R	-	666017671	666019092	666.018	1421	P
Lo7_7R_PPR_48	chr7R:R:693378379-693376490	7R	-	693376490	693378379	693.376	1889	PLS
Lo7_7R_PPR_49	chr7R:F:693822151-693823656	7R	+	693822151	693823656	693.822	1505	PLS
Lo7_7R_PPR_50	chr7R:F:693823626-693824108	7R	+	693823626	693824108	693.824	482	PLS
Lo7_7R_PPR_51	chr7R:R:770826178-770824730	7R	+	703198424	703200931	703.198	2507	P
Lo7_7R_PPR_52	chr7R:F:708608727-708611084	7R	+	708608727	708611084	708.609	2357	PLS
Lo7_7R_PPR_53	chr7R:F:719750147-719751409	7R	+	719750147	719751409	719.75	1262	PLS
Lo7_7R_PPR_54	chr7R:F:726807538-726811326	7R	+	726807538	726811326	726.808	3788	PLS
Lo7_7R_PPR_55	chr7R:F:729736494-729737807	7R	+	729736494	729737807	729.736	1313	PLS
Lo7_7R_PPR_56	chr7R:F:731942692-731944530	7R	+	731942692	731944530	731.943	1838	PLS
Lo7_7R_PPR_57	chrUn:F:525885415-525885846	7R	-	735659821	735661056	735.66	1235	P
Lo7_7R_PPR_58	chr7R:F:748307225-748309564	7R	+	748307225	748309564	748.307	2339	PLS
Lo7_7R_PPR_59	chr7R:F:757599873-757601891	7R	+	757599873	757601891	757.6	2018	PLS
Lo7_7R_PPR_60	chr7R:R:760488407-760486998	7R	-	760486998	760488407	760.487	1409	PLS
Lo7_7R_PPR_61	chr7R:F:770815935-770817887	7R	+	770815935	770817887	770.816	1952	PLS
Lo7_7R_PPR_62	chrUn:F:76066387-76067487	7R	-	770824730	770826178	770.825	1448	P
Lo7_7R_PPR_63	chrUn:F:76087407-76088918	7R	-	779747584	779750559	779.748	2975	P
Lo7_7R_PPR_64	chr7R:R:779750559-779747584	7R	+	781007456	781008244	781.007	788	P
Lo7_7R_PPR_65	chr7R:R:844312119-844311748	7R	+	781008437	781009390	781.008	953	P
Lo7_7R_PPR_66	chr7R:F:834356408-834358528	7R	+	834356408	834358528	834.356	2120	PLS
Lo7_7R_PPR_67	chr7R:F:838745418-838747178	7R	+	838745418	838747178	838.745	1760	PLS
Lo7_7R_PPR_68	chrUn:F:76498269-76498805	7R	-	844311748	844312119	844.312	371	P
Lo7_7R_PPR_69	chr7R:F:889167070-889169628	7R	+	889167070	889169628	889.167	2558	PLS
Lo7_Un_PPR_1	chrUn:F:1330727-1332841	Un	+	1330727	1332841	1.33073	2114	PLS
Lo7_Un_PPR_2	chrUn:R:182793246-182790691	Un	+	3355731	3357587	3.35573	1856	P
Lo7_Un_PPR_3	chrUn:R:76280310-76278160	Un	-	6928746	6931421	6.92875	2675	P
Lo7_Un_PPR_4	chrUn:R:6931421-6928746	Un	-	12768535	12771336	12.7685	2801	P
Lo7_Un_PPR_5	chrUn:F:76583940-76586090	Un	+	21280881	21283700	21.2809	2819	P
Lo7_Un_PPR_6	chrUn:F:32658974-32660569	Un	+	32658974	32660569	32.659	1595	PLS
Lo7_Un_PPR_7	chrUn:R:391718071-391717787	Un	+	36271973	36273640	36.272	1667	P
Lo7_Un_PPR_8	chrUn:R:75438107-75436323	Un	-	75436323	75438107	75.4363	1784	PLS
Lo7_Un_PPR_9	chrUn:R:76298002-76296755	Un	-	75978410	75980683	75.9784	2273	P
Lo7_Un_PPR_10	chr2R:F:88751341-88752195	Un	+	76066387	76067487	76.0664	1100	P	RFL
Lo7_Un_PPR_11	chr2R:F:893918018-893920333	Un	+	76087407	76088918	76.0874	1511	P	RFL
Lo7_Un_PPR_12	chr2R:F:894518261-894520576	Un	-	76278160	76280310	76.2782	2150	P	RFL
Lo7_Un_PPR_13	chr2R:F:894700597-894702633	Un	-	76296755	76298002	76.2968	1247	P	RFL
Lo7_Un_PPR_14	chr2R:F:893926384-893928711	Un	+	76498269	76498805	76.4983	536	P	RFL
Lo7_Un_PPR_15	chr2R:F:893954206-893954922	Un	+	76570447	76571349	76.5704	902	P	RFL
Lo7_Un_PPR_16	chr2R:F:894011101-894013146	Un	+	76583940	76586090	76.5839	2150	P	RFL
Lo7_Un_PPR_17	chr2R:F:894022304-894024619	Un	+	76962344	76963192	76.9623	848	P	RFL
Lo7_Un_PPR_18	chrUn:R:94004091-94000696	Un	-	94000696	94004091	94.0007	3395	P
Lo7_Un_PPR_19	chrUn:F:130050113-130051363	Un	+	130050113	130051363	130.05	1250	PLS
Lo7_Un_PPR_20	chrUn:R:75980683-75978410	Un	-	182790691	182793246	182.791	2555	P
Lo7_Un_PPR_21	chrUn:F:221959224-221961158	Un	+	221959224	221961158	221.959	1934	PLS
Lo7_Un_PPR_22	chrUn:F:76962344-76963192	Un	+	266272094	266274154	266.272	2060	P
Lo7_Un_PPR_23	chrUn:R:12771336-12768535	Un	+	279407689	279408249	279.408	560	P
Lo7_Un_PPR_24	chrUn:R:337394946-337393576	Un	-	337393576	337394946	337.394	1370	PLS
Lo7_Un_PPR_25	chrUn:R:337395872-337394277	Un	-	337394277	337395872	337.394	1595	PLS
Lo7_Un_PPR_26	chr2R:F:782412052-782414379	Un	+	380768956	380771334	380.769	2378	P	RFL
Lo7_Un_PPR_27	chr2R:F:833951262-833951603	Un	+	386301173	386303521	386.301	2348	P	RFL
Lo7_Un_PPR_28	chr2R:F:894100223-894102538	Un	-	391717787	391718071	391.718	284	P	RFL
Lo7_Un_PPR_29	chr2R:F:894168614-894170929	Un	-	436834046	436834603	436.834	557	P	RFL
Lo7_Un_PPR_30	chrUn:R:488369637-488368564	Un	-	488368564	488369637	488.369	1073	PLS
Lo7_Un_PPR_31	chrUn:R:436834603-436834046	Un	+	491223263	491223823	491.223	560	P
Lo7_Un_PPR_32	chr2R:F:894481810-894484137	Un	-	510135422	510135973	510.135	551	P	RFL
Lo7_Un_PPR_33	chrUn:R:510135973-510135422	Un	+	524580023	524580868	524.58	845	P
Lo7_Un_PPR_34	chr2R:F:833951500-833952609	Un	+	525885415	525885846	525.885	431	P	RFL

## Sheet: Table S8b
table S8b: Annotated mitochondrial transcription termination factor (mTERF) proteins in 'Lo7' rye (Secale cereale L.) reference genome
Gene ID	Gene name	Chromosome	Strand	Sequence Start	Sequence Stop	Position (Mbp)	Gene Length
Lo7_1R_mTERF_1	chr1R:R:61518498-61516636	1R	-	61516636	61518498	61.5166	1862
Lo7_1R_mTERF_2	chr1R:F:70762259-70762765	1R	+	70762259	70762765	70.7623	506
Lo7_1R_mTERF_3	chr1R:F:70762883-70763419	1R	+	70762883	70763419	70.7629	536
Lo7_1R_mTERF_4	chr1R:R:97572945-97572064	1R	-	97572064	97572945	97.5721	881
Lo7_1R_mTERF_5	chr1R:R:480172281-480171124	1R	-	480171124	480172281	480.171	1157
Lo7_1R_mTERF_6	chr1R:R:512317484-512316312	1R	-	512316312	512317484	512.316	1172
Lo7_1R_mTERF_7	chr1R:F:512641899-512643197	1R	+	512641899	512643197	512.642	1298
Lo7_1R_mTERF_8	chr1R:F:525552640-525553785	1R	+	525552640	525553785	525.553	1145
Lo7_1R_mTERF_9	chr1R:R:603963165-603961993	1R	-	603961993	603963165	603.962	1172
Lo7_2R_mTERF_1	chr2R:R:23576477-23575860	2R	-	23575860	23576477	23.5759	617
Lo7_2R_mTERF_2	chr2R:R:197741529-197740909	2R	-	197740909	197741529	197.741	620
Lo7_2R_mTERF_3	chr2R:R:207842040-207841579	2R	-	207841579	207842040	207.842	461
Lo7_2R_mTERF_4	chr2R:R:442890147-442889680	2R	-	442889680	442890147	442.89	467
Lo7_2R_mTERF_5	chr2R:R:812783896-812783312	2R	-	812783312	812783896	812.783	584
Lo7_2R_mTERF_6	chr2R:F:889020185-889021315	2R	+	889020185	889021315	889.02	1130
Lo7_2R_mTERF_7	chr2R:R:913256889-913256428	2R	-	913256428	913256889	913.256	461
Lo7_3R_mTERF_1	chr3R:R:68068539-68067400	3R	-	68067400	68068539	68.0674	1139
Lo7_3R_mTERF_2	chr3R:R:89218607-89218146	3R	-	89218146	89218607	89.2181	461
Lo7_3R_mTERF_3	chr3R:R:89635260-89633836	3R	-	89633836	89635260	89.6338	1424
Lo7_3R_mTERF_4	chr3R:R:89646830-89646408	3R	-	89646408	89646830	89.6464	422
Lo7_3R_mTERF_5	chr3R:F:731707219-731707680	3R	+	731707219	731707680	731.707	461
Lo7_4R_mTERF_1	chr4R:R:79055028-79054060	4R	-	79054060	79055028	79.0541	968
Lo7_4R_mTERF_2	chr4R:F:117678199-117679374	4R	+	117678199	117679374	117.678	1175
Lo7_4R_mTERF_3	chr4R:F:144253927-144254388	4R	+	144253927	144254388	144.254	461
Lo7_4R_mTERF_4	chr4R:F:424929862-424930803	4R	+	424929862	424930803	424.93	941
Lo7_4R_mTERF_5	chr4R:R:503359762-503357870	4R	-	503357870	503359762	503.358	1892
Lo7_4R_mTERF_6	chr4R:F:508702009-508703058	4R	+	508702009	508703058	508.702	1049
Lo7_4R_mTERF_7	chr4R:R:514465357-514463474	4R	-	514463474	514465357	514.463	1883
Lo7_4R_mTERF_8	chr4R:R:589576830-589575682	4R	-	589575682	589576830	589.576	1148
Lo7_4R_mTERF_9	chr4R:F:614640025-614641206	4R	+	614640025	614641206	614.64	1181
Lo7_4R_mTERF_10	chr4R:F:614874947-614876083	4R	+	614874947	614876083	614.875	1136
Lo7_4R_mTERF_11	chr4R:F:615244661-615245833	4R	+	615244661	615245833	615.245	1172
Lo7_4R_mTERF_12	chr4R:F:615260281-615261426	4R	+	615260281	615261426	615.26	1145
Lo7_4R_mTERF_13	chr4R:F:615354909-615356078	4R	+	615354909	615356078	615.355	1169
Lo7_4R_mTERF_14	chr4R:R:809320590-809319439	4R	-	809319439	809320590	809.319	1151
Lo7_4R_mTERF_15	chr4R:R:809356915-809355578	4R	-	809355578	809356915	809.356	1337
Lo7_4R_mTERF_16	chr4R:F:841226178-841227635	4R	+	841226178	841227635	841.226	1457
Lo7_4R_mTERF_17	chr4R:F:841375062-841376078	4R	+	841375062	841376078	841.375	1016
Lo7_4R_mTERF_18	chr4R:F:856465851-856466312	4R	+	856465851	856466312	856.466	461
Lo7_4R_mTERF_19	chr4R:F:857614583-857615014	4R	+	857614583	857615014	857.615	431
Lo7_4R_mTERF_20	chr4R:F:857808659-857809309	4R	+	857808659	857809309	857.809	650
Lo7_4R_mTERF_21	chr4R:F:857919743-857920393	4R	+	857919743	857920393	857.92	650
Lo7_4R_mTERF_22	chr4R:F:857993911-857994417	4R	+	857993911	857994417	857.994	506
Lo7_4R_mTERF_23	chr4R:F:858253985-858254494	4R	+	858253985	858254494	858.254	509
Lo7_4R_mTERF_24	chr4R:R:859791552-859790125	4R	-	859790125	859791552	859.79	1427
Lo7_4R_mTERF_25	chr4R:R:861071128-861069989	4R	-	861069989	861071128	861.07	1139
Lo7_4R_mTERF_26	chr4R:R:861078561-861077413	4R	-	861077413	861078561	861.077	1148
Lo7_4R_mTERF_27	chr4R:F:866131649-866132122	4R	+	866131649	866132122	866.132	473
Lo7_4R_mTERF_28	chr4R:R:869354343-869354038	4R	-	869354038	869354343	869.354	305
Lo7_4R_mTERF_29	chr4R:R:869782413-869781835	4R	-	869781835	869782413	869.782	578
Lo7_4R_mTERF_30	chr4R:R:872829646-872829152	4R	-	872829152	872829646	872.829	494
Lo7_4R_mTERF_31	chr4R:R:872894559-872894086	4R	-	872894086	872894559	872.894	473
Lo7_4R_mTERF_32	chr4R:F:876101412-876102563	4R	+	876101412	876102563	876.101	1151
Lo7_4R_mTERF_33	chr4R:F:876107510-876108667	4R	+	876107510	876108667	876.108	1157
Lo7_4R_mTERF_34	chr4R:R:876478688-876478131	4R	-	876478131	876478688	876.478	557
Lo7_4R_mTERF_35	chr4R:R:876497479-876496322	4R	-	876496322	876497479	876.496	1157
Lo7_4R_mTERF_36	chr4R:R:876504430-876503264	4R	-	876503264	876504430	876.503	1166
Lo7_4R_mTERF_37	chr4R:F:884433905-884434522	4R	+	884433905	884434522	884.434	617
Lo7_4R_mTERF_38	chr4R:F:884600234-884601382	4R	+	884600234	884601382	884.6	1148
Lo7_4R_mTERF_39	chr4R:F:885092068-885093219	4R	+	885092068	885093219	885.092	1151
Lo7_4R_mTERF_40	chr4R:R:885585275-885584739	4R	-	885584739	885585275	885.585	536
Lo7_4R_mTERF_41	chr4R:R:885589832-885588669	4R	-	885588669	885589832	885.589	1163
Lo7_4R_mTERF_42	chr4R:R:885596301-885595204	4R	-	885595204	885596301	885.595	1097
Lo7_4R_mTERF_43	chr4R:R:885685761-885685432	4R	-	885685432	885685761	885.685	329
Lo7_4R_mTERF_44	chr4R:R:885707825-885706665	4R	-	885706665	885707825	885.707	1160
Lo7_4R_mTERF_45	chr4R:R:885770637-885769600	4R	-	885769600	885770637	885.77	1037
Lo7_4R_mTERF_46	chr4R:R:885790879-885789731	4R	-	885789731	885790879	885.79	1148
Lo7_4R_mTERF_47	chr4R:R:885796052-885794901	4R	-	885794901	885796052	885.795	1151
Lo7_4R_mTERF_48	chr4R:F:885934028-885935167	4R	+	885934028	885935167	885.934	1139
Lo7_4R_mTERF_49	chr4R:F:886097608-886098285	4R	+	886097608	886098285	886.098	677
Lo7_4R_mTERF_50	chr4R:F:886183540-886184238	4R	+	886183540	886184238	886.184	698
Lo7_4R_mTERF_51	chr4R:F:886325138-886325641	4R	+	886325138	886325641	886.325	503
Lo7_4R_mTERF_52	chr4R:F:886368443-886368946	4R	+	886368443	886368946	886.368	503
Lo7_4R_mTERF_53	chr4R:R:886386761-886385619	4R	-	886385619	886386761	886.386	1142
Lo7_4R_mTERF_54	chr4R:R:886392139-886390979	4R	-	886390979	886392139	886.391	1160
Lo7_4R_mTERF_55	chr4R:R:886858288-886857752	4R	-	886857752	886858288	886.858	536
Lo7_4R_mTERF_56	chr4R:R:886861690-886861088	4R	-	886861088	886861690	886.861	602
Lo7_4R_mTERF_57	chr4R:R:886886957-886886283	4R	-	886886283	886886957	886.886	674
Lo7_4R_mTERF_58	chr4R:R:886902020-886900866	4R	-	886900866	886902020	886.901	1154
Lo7_4R_mTERF_59	chr4R:F:887184723-887185877	4R	+	887184723	887185877	887.185	1154
Lo7_4R_mTERF_60	chr4R:F:887210432-887211589	4R	+	887210432	887211589	887.21	1157
Lo7_4R_mTERF_61	chr4R:F:887302958-887303299	4R	+	887302958	887303299	887.303	341
Lo7_4R_mTERF_62	chr4R:F:887433991-887434335	4R	+	887433991	887434335	887.434	344
Lo7_4R_mTERF_63	chr4R:F:887657416-887657952	4R	+	887657416	887657952	887.657	536
Lo7_5R_mTERF_1	chr5R:F:27955974-27956282	5R	+	27955974	27956282	27.956	308
Lo7_5R_mTERF_2	chr5R:F:540547936-540549324	5R	+	540547936	540549324	540.548	1388
Lo7_5R_mTERF_3	chr5R:R:581860448-581859300	5R	-	581859300	581860448	581.859	1148
Lo7_5R_mTERF_4	chr5R:R:607015268-607014102	5R	-	607014102	607015268	607.014	1166
Lo7_5R_mTERF_5	chr5R:R:683888144-683887839	5R	-	683887839	683888144	683.888	305
Lo7_5R_mTERF_6	chr5R:F:738450851-738451825	5R	+	738450851	738451825	738.451	974
Lo7_5R_mTERF_7	chr5R:F:802708771-802709940	5R	+	802708771	802709940	802.709	1169
Lo7_6R_mTERF_1	chr6R:F:268772781-268773620	6R	+	268772781	268773620	268.773	839
Lo7_6R_mTERF_2	chr6R:R:380399561-380398638	6R	-	380398638	380399561	380.399	923
Lo7_6R_mTERF_3	chr6R:F:533896033-533897784	6R	+	533896033	533897784	533.896	1751
Lo7_6R_mTERF_4	chr6R:F:590096356-590097570	6R	+	590096356	590097570	590.096	1214
Lo7_6R_mTERF_5	chr6R:F:590277893-590279212	6R	+	590277893	590279212	590.278	1319
Lo7_6R_mTERF_6	chr6R:F:590410535-590411686	6R	+	590410535	590411686	590.411	1151
Lo7_6R_mTERF_7	chr6R:F:590636705-590637856	6R	+	590636705	590637856	590.637	1151
Lo7_6R_mTERF_8	chr6R:F:590696268-590696789	6R	+	590696268	590696789	590.696	521
Lo7_6R_mTERF_9	chr6R:F:590992821-590993336	6R	+	590992821	590993336	590.993	515
Lo7_6R_mTERF_10	chr6R:R:635584036-635582564	6R	-	635582564	635584036	635.583	1472
Lo7_6R_mTERF_11	chr6R:F:683789165-683789614	6R	+	683789165	683789614	683.789	449
Lo7_6R_mTERF_12	chr6R:F:683789376-683790296	6R	+	683789376	683790296	683.789	920
Lo7_6R_mTERF_13	chr6R:F:683809626-683810786	6R	+	683809626	683810786	683.81	1160
Lo7_6R_mTERF_14	chr6R:R:744495367-744494219	6R	-	744494219	744495367	744.494	1148
Lo7_6R_mTERF_15	chr6R:F:825665836-825666297	6R	+	825665836	825666297	825.666	461
Lo7_6R_mTERF_16	chr6R:R:839696538-839696077	6R	-	839696077	839696538	839.696	461
Lo7_7R_mTERF_1	chr7R:R:21114237-21113140	7R	-	21113140	21114237	21.1131	1097
Lo7_7R_mTERF_2	chr7R:F:30831184-30831783	7R	+	30831184	30831783	30.8312	599
Lo7_7R_mTERF_3	chr7R:R:91170194-91169028	7R	-	91169028	91170194	91.169	1166
Lo7_7R_mTERF_4	chr7R:F:95444636-95445754	7R	+	95444636	95445754	95.4446	1118
Lo7_7R_mTERF_5	chr7R:R:693375350-693375042	7R	-	693375042	693375350	693.375	308
Lo7_7R_mTERF_6	chr7R:R:825129044-825128499	7R	-	825128499	825129044	825.128	545
Lo7_7R_mTERF_7	chr7R:R:825129651-825128989	7R	-	825128989	825129651	825.129	662
Lo7_Un_mTERF_1	chrUn:R:74605756-74604581	Un	-	74604581	74605756	74.6046	1175
Lo7_Un_mTERF_2	chrUn:R:75845912-75844641	Un	-	75844641	75845912	75.8446	1271
Lo7_Un_mTERF_3	chrUn:R:75869072-75868743	Un	-	75868743	75869072	75.8687	329
Lo7_Un_mTERF_4	chrUn:R:75869900-75869163	Un	-	75869163	75869900	75.8692	737
Lo7_Un_mTERF_5	chrUn:F:75898800-75899957	Un	+	75898800	75899957	75.8988	1157
Lo7_Un_mTERF_6	chrUn:F:76064423-76065556	Un	+	76064423	76065556	76.0644	1133
Lo7_Un_mTERF_7	chrUn:F:210734043-210734483	Un	+	210734043	210734483	210.734	440
Lo7_Un_mTERF_8	chrUn:F:210734363-210734953	Un	+	210734363	210734953	210.734	590
Lo7_Un_mTERF_9	chrUn:R:298096830-298096240	Un	-	298096240	298096830	298.096	590
Lo7_Un_mTERF_10	chrUn:R:298097009-298096710	Un	-	298096710	298097009	298.097	299
Lo7_Un_mTERF_11	chrUn:R:334754445-334753771	Un	-	334753771	334754445	334.754	674
Lo7_Un_mTERF_12	chrUn:R:334754914-334754342	Un	-	334754342	334754914	334.754	572
Lo7_Un_mTERF_13	chrUn:R:334760247-334759105	Un	-	334759105	334760247	334.759	1142
Lo7_Un_mTERF_14	chrUn:R:355734315-355733002	Un	-	355733002	355734315	355.733	1313
Lo7_Un_mTERF_15	chrUn:F:374390335-374390793	Un	+	374390335	374390793	374.39	458
Lo7_Un_mTERF_16	chrUn:F:374392822-374393649	Un	+	374392822	374393649	374.393	827
Lo7_Un_mTERF_17	chrUn:F:374393600-374393962	Un	+	374393600	374393962	374.394	362
