# Supplementary material for: Genomic Scan of Male Fertility Restoration Genes in a ‘Gülzow’ Type Hybrid Breeding System of Rye (Secale cereale L.)
Source: Int J Mol Sci. 2021 Aug 27;22(17):9277. doi: 10.3390/ijms22179277 (PMC8431178; doi:10.3390/ijms22179277)
Supplement: Supplementary file 1 [file ijms-22-09277-s001.zip › Supplementary material/Table S9.xlsx]

## Sheet: S9 Table
Table S9: Pairwise linkage disequilibrium of SNP markers at restoration of male fertility QTL on distal region of rye (Secale cereale L.) 3RL chromosome including wheat-derived SNP markers associated with restoration of male fertility in G-type mapping population
Marker ID	Origin	Lo7		Marker ID
		Chromosome	Position (Mbp)	AX_99346444	AX_99840974	c7821_382	c15932_1173	AX_158569168	AX_158555391	AX_158538397	AX_158558079	RFL_Contig1291_309	Kukri_c47935_137
				3R	3R	3R	3R	Unknown	Unknown	Unknown	Unknown	Unknown	Unknown
				807.111	808.698	808.703	808.704	NA	NA	NA	NA	NA	NA
c92_747	5K	3R	798.244	0.97828	0.97828	0.97828	0.989166	0.238613	0.213275	0.143597	0.244505	0.103478	0.521531
AX_99346444	600K	3R	807.111		1	1	0.989166	0.250245	0.225746	0.155292	0.244995	0.114199	0.541894
AX_99840974	600K	3R	808.698			1	0.989166	0.250245	0.225746	0.155292	0.244995	0.114199	0.541894
c7821_382	5K	3R	808.703				0.989166	0.250245	0.225746	0.155292	0.244995	0.114199	0.541894
c15932_1173	5K	3R	808.704					0.246736	0.215997	0.153385	0.235386	0.104961	0.535123
